# Supplementary material for: Integrative analysis of genome and transcriptome reveals a novel regulator for pork intramuscular fat content
Source: Genet Sel Evol. 2025 Nov 6;57:67. doi: 10.1186/s12711-025-01014-9 (PMC12590886; doi:10.1186/s12711-025-01014-9)
Supplement: Supplementary file 2 — Supplementary Material 2. [file 12711_2025_1014_MOESM2_ESM.xlsx]

## Sheet: Table S1
Table S1. Primers used for quantitative real-time PCR
Primer name	Sequence (5'-3')	Annealing temperature (℃)	Product size (bp)
Med17-FP	GGAAGCCGTTCAGATTAA	60	179
Med17-RP	GCTCCAGGACGTAGAGGT
Tbp-FP	ATGATGCCTTACGGCACAGG	60	169
Tbp-RP	GTTGCTGAGATGTTGATTGCTG
Fasn-FP	CGGGTCTATGCCACGATT	60	218
Fasn-RP	CACAGGGACCGAGTAATGC
Scd1-FP	AGTTCCGCCACTCGCCTACA	60	198
Scd1-RP	GGCACCGTCTTCACCTTCTC
Elovel6-FP	AAGCAGTTCAACGAGAACGAA	60	79
Elovel6-RP	CGTACAGCGCAGAAAACAGG
Adipoq-FP	GAATCATTATGACGGCAGCAC	60	197
Adipoq-RP	CCAGATGGAGGAGCACAGAG
Lplin1-FP	TCCTACAAGCAAGTGGGAGTG	60	145
Lplin1-RP	TCTTTAGCAATGGGAAGACG
Pparg-FP	ACCACTCGCATTCCTTTGA	60	211
Pparg-RP	CTGTTGTAGAGCTGGGTCTTTT
Cebpa-FP	GGCTCCTAATCCCTTGCTT	60	155
Cebpa-RP	CCTACCACATGGCTAACTCACA
Glut4-FP	ATGTTGCGGATGCTATGGG	60	100
Glut4-RP	CCTCTGGTTTCAGGCACTTTT
Srebf1-FP	ACTTCTGGAGACATCGCAAAC	60	279
Srebf1-RP	GGTAGACAACAGCCGCATC
Cpt1a-FP	GCCATACTGCTGTATCGTCG	60	173
Cpt1a-RP	ACAATGTGCCTGCTGTCCT
Atgl-FP	AGGACCTGATGACCACCCT	60	171
Atgl-RP	TGCTACCCGTCTGCTCTTT

## Sheet: Table S2 
Table S2. Phenotypic traits of the Laiwu pigs under study
Sample_ID	Farm	Sex	Carcase weight (kg)	Intramuscular fat content (%)
LW2	DELISI Laiwu Pig Breeding Farm	female	61.7	0.0157083
LW5	DELISI Laiwu Pig Breeding Farm	female	70.2	0.0140226
LW6	DELISI Laiwu Pig Breeding Farm	female	71	0.0149924
LW9	DELISI Laiwu Pig Breeding Farm	male	71.2	0.029115
LW10	DELISI Laiwu Pig Breeding Farm	male	71.6	0.0103172
LW12	DELISI Laiwu Pig Breeding Farm	male	68	0.0228645
LW14	DELISI Laiwu Pig Breeding Farm	female	72.4	0.0110111
LW15	DELISI Laiwu Pig Breeding Farm	male	62.6	0.046979
LW17	DELISI Laiwu Pig Breeding Farm	male	78.1	0.022106
LW18	DELISI Laiwu Pig Breeding Farm	male	61.4	0.0245998
LW19	DELISI Laiwu Pig Breeding Farm	male	64.7	0.0231171
LW20	DELISI Laiwu Pig Breeding Farm	female	75.3	0.0276566
LW21	Huatai Sanhei Agriculture and Animal husbandry Technology Co., Ltd.	female	61.2	0.137452
LW22	Huatai Sanhei Agriculture and Animal husbandry Technology Co., Ltd.	female	60.5	0.0918879
LW23	Huatai Sanhei Agriculture and Animal husbandry Technology Co., Ltd.	male	69.2	0.163066
LW25	Huatai Sanhei Agriculture and Animal husbandry Technology Co., Ltd.	female	66.3	0.195746
LW26	Huatai Sanhei Agriculture and Animal husbandry Technology Co., Ltd.	male	63	0.211923
LW27	Huatai Sanhei Agriculture and Animal husbandry Technology Co., Ltd.	male	61.5	0.169763
LW28	Huatai Sanhei Agriculture and Animal husbandry Technology Co., Ltd.	female	69.3	0.0836343
LW30	Huatai Sanhei Agriculture and Animal husbandry Technology Co., Ltd.	female	62.7	0.163167
LW32	Huatai Sanhei Agriculture and Animal husbandry Technology Co., Ltd.	male	67.5	0.10111
LW34	Huatai Sanhei Agriculture and Animal husbandry Technology Co., Ltd.	male	66	0.0883495
LW36	Laiwu Pig Breeding Co., Ltd.	male	70.1	0.131846
LW37	Laiwu Pig Breeding Co., Ltd.	male	65.8	0.103131
LW38	Laiwu Pig Breeding Co., Ltd.	male	76.4	0.0449953
LW41	Laiwu Pig Breeding Co., Ltd.	male	79.5	0.0844967
LW42	Laiwu Pig Breeding Co., Ltd.	male	80.1	0.158484
LW44	Laiwu Pig Breeding Co., Ltd.	male	63.5	0.0813289
LW56	Laiwu Pig Breeding Co., Ltd.	female	73	0.0499633
LW57	Laiwu Pig Breeding Co., Ltd.	female	64	0.0648988
LW58	Laiwu Pig Breeding Co., Ltd.	female	72.8	0.0335957
LW59	Laiwu Pig Breeding Co., Ltd.	female	83.1	0.0811422
LW60	Laiwu Pig Breeding Co., Ltd.	female	84.5	0.0622839
LW63	Laiwu Pig Breeding Co., Ltd.	male	77.7	0.185714
LW66	Laiwu Pig Breeding Co., Ltd.	male	68.1	0.0309639
LW68	Laiwu Pig Breeding Co., Ltd.	male	72.225	0.0349701
LW69	Laiwu Pig Breeding Co., Ltd.	male	83.375	0.0307682
LW70	Laiwu Pig Breeding Co., Ltd.	male	71.625	0.146101
LW72	Laiwu Pig Breeding Co., Ltd.	male	71.075	0.083997
LW75	Laiwu Pig Breeding Co., Ltd.	male	80.75	0.074965
LW76	Laiwu Pig Breeding Co., Ltd.	male	81.475	0.0610521
LW77	Laiwu Pig Breeding Co., Ltd.	male	79.25	0.0826392
LW78	Laiwu Pig Breeding Co., Ltd.	male	78.15	0.0261587
LW79	Laiwu Pig Breeding Co., Ltd.	male	73.75	0.115309
LW80	Laiwu Pig Breeding Co., Ltd.	male	75.15	0.0220034
LW81	Laiwu Pig Breeding Co., Ltd.	male	66.65	0.0556097
LW82	Laiwu Pig Breeding Co., Ltd.	male	66.375	0.0590226
LW83	Laiwu Pig Breeding Co., Ltd.	female	74.225	0.0319102
LW84	Laiwu Pig Breeding Co., Ltd.	male	64.125	0.131747
LW85	Laiwu Pig Breeding Co., Ltd.	male	72.45	0.0829583
LW86	Laiwu Pig Breeding Co., Ltd.	male	74.45	0.0764068
LW87	Laiwu Pig Breeding Co., Ltd.	male	80.2	0.0624207
LW88	Laiwu Pig Breeding Co., Ltd.	male	72.5	0.0338724
LW90	Laiwu Pig Breeding Co., Ltd.	male	71	0.0448948
LW95	Huatai Sanhei Agriculture and Animal husbandry Technology Co., Ltd.	male	79.9	0.0345151
LW98	Huatai Sanhei Agriculture and Animal husbandry Technology Co., Ltd.	male	62.2	0.0433055
LW101	Huatai Sanhei Agriculture and Animal husbandry Technology Co., Ltd.	male	74.1	0.0406514
LW102	Huatai Sanhei Agriculture and Animal husbandry Technology Co., Ltd.	male	74.9	0.0751221
LW104	Huatai Sanhei Agriculture and Animal husbandry Technology Co., Ltd.	male	74.1	0.0324119
LW105	Huatai Sanhei Agriculture and Animal husbandry Technology Co., Ltd.	male	69	0.0566412
LW106	Laiwu Pig Breeding Co., Ltd.	male	69	0.0965932
LW107	Laiwu Pig Breeding Co., Ltd.	male	80.175	0.0569362
LW108	Laiwu Pig Breeding Co., Ltd.	male	63.05	0.0968833
LW109	Laiwu Pig Breeding Co., Ltd.	male	65.625	0.0808498
LW110	Laiwu Pig Breeding Co., Ltd.	male	69.575	0.14092
LW112	Laiwu Pig Breeding Co., Ltd.	male	68.075	0.165146
LW115	Laiwu Pig Breeding Co., Ltd.	female	60	0.134436
LW116	Laiwu Pig Breeding Co., Ltd.	male	77.6	0.025815
LW117	Laiwu Pig Breeding Co., Ltd.	male	81.475	0.0305931
LW118	Laiwu Pig Breeding Co., Ltd.	male	79.6	0.118039
LW119	Laiwu Pig Breeding Co., Ltd.	male	74.575	0.167412
LW122	Laiwu Pig Breeding Co., Ltd.	female	75.675	0.0457221
LW124	Laiwu Pig Breeding Co., Ltd.	female	70.175	0.0508579
LW127	Laiwu Pig Breeding Co., Ltd.	female	60.75	0.080204
LW128	Laiwu Pig Breeding Co., Ltd.	female	81.275	0.0464107
LW159	DELISI Laiwu Pig Breeding Farm	male	66.6	0.017316
LW161	DELISI Laiwu Pig Breeding Farm	male	72.1	0.0155878
LW163	DELISI Laiwu Pig Breeding Farm	male	62.2	0.022084
LW164	DELISI Laiwu Pig Breeding Farm	male	65.2	0.0421897

## Sheet: Table S3
Table S3. Summary of whole-genome resequencing data
Sample_ID	Raw_reads (M)	Raw_base (G)	Depth (×)	Clean_reads (M)	Clean_base (G)	Mapped_reads (M)	Mapped_ratio (%)
LW2	229.89	34.48	13.2615	227	34.05	226.785	99.41
LW5	184.87	27.73	10.6654	182.63	27.39	182.633	99.58
LW6	228.15	34.22	13.1615	225.44	33.82	225.266	99.56
LW9	199.84	29.98	11.5308	197.35	29.6	197.303	99.59
LW10	187.67	28.15	10.8269	185.21	27.78	185.032	99.51
LW12	190.39	28.56	10.9846	188.02	28.2	188.096	99.57
LW14	178.12	26.72	10.2769	176.02	26.4	175.842	99.5
LW15	183.3	27.49	10.5731	181.13	27.17	181.07	99.47
LW17	178.42	26.76	10.2923	176.17	26.43	176.031	99.51
LW18	181.81	27.27	10.4885	179.52	26.93	179.517	99.56
LW19	167.81	25.17	9.68077	165.89	24.88	165.936	99.64
LW20	224.32	33.65	12.9423	221.66	33.25	221.645	99.54
LW21	203.69	30.55	11.75	201.14	30.17	201.056	99.53
LW22	184.22	27.63	10.6269	181.57	27.24	181.568	99.56
LW23	174.46	26.17	10.0654	172.36	25.85	171.95	99.37
LW25	175.17	26.28	10.1077	172.85	25.93	172.737	99.59
LW26	210.31	31.55	12.1346	208.18	31.23	208.161	99.62
LW27	164.75	24.71	9.50385	162.83	24.42	162.745	99.56
LW28	179.1	26.87	10.3346	176.89	26.53	176.837	99.62
LW30	216.08	32.41	12.4654	213.43	32.01	213.439	99.59
LW32	178.06	26.71	10.2731	176	26.4	176.025	99.62
LW34	170.75	25.61	9.85	168.73	25.31	168.749	99.6
LW36	199.09	29.86	11.4846	196.73	29.51	196.857	99.6
LW37	189.04	28.36	10.9077	186.75	28.01	186.802	99.56
LW38	177.33	26.6	10.2308	175.32	26.3	175.312	99.56
LW41	195.54	29.33	11.2808	193.35	29	193.307	99.61
LW42	188.62	28.29	10.8808	186.4	27.96	186.466	99.6
LW44	175.72	26.36	10.1385	173.67	26.05	173.785	99.63
LW56	207.15	31.07	11.95	204.11	30.62	204.108	99.55
LW57	244.09	36.61	14.0808	240.26	36.04	240.418	99.45
LW58	214.62	32.19	12.3808	211.79	31.77	211.822	99.6
LW59	168.14	25.22	9.7	166.08	24.91	166.143	99.6
LW60	172.63	25.89	9.95769	170.36	25.55	170.389	99.56
LW63	182.15	27.32	10.5077	179.78	26.97	179.795	99.53
LW66	181.03	27.15	10.4423	178.54	26.78	178.66	99.57
LW68	167.46	25.12	9.66154	165.52	24.83	165.531	99.57
LW69	171.24	25.69	9.88077	169.23	25.39	169.193	99.6
LW70	261.21	39.18	15.0692	258.07	38.71	258.105	99.55
LW72	202.84	30.43	11.7038	199.89	29.98	200.056	99.51
LW75	178.21	26.73	10.2808	175.71	26.36	175.734	99.63
LW76	179.83	26.97	10.3731	176.74	26.51	176.909	99.58
LW77	176.93	26.54	10.2077	174.65	26.2	174.734	99.64
LW78	165.22	24.78	9.53077	162.72	24.41	162.755	99.61
LW79	175.9	26.38	10.1462	173.55	26.03	173.504	99.55
LW80	198.6	29.79	11.4577	195.25	29.29	195.359	99.56
LW81	187.45	28.12	10.8154	184.82	27.72	184.49	99.43
LW82	169.75	25.46	9.79231	166.17	24.93	166.325	99.62
LW83	176.9	26.53	10.2038	174.14	26.12	174.112	99.54
LW84	168.02	25.2	9.69231	165.52	24.83	165.589	99.62
LW85	179.74	26.96	10.3692	177.13	26.57	177.092	99.57
LW86	169.19	25.38	9.76154	166.59	24.99	166.547	99.49
LW87	220.42	33.06	12.7154	217.44	32.62	217.456	99.63
LW88	198.54	29.78	11.4538	195.31	29.3	195.522	99.52
LW90	185.62	27.84	10.7077	182.68	27.4	182.647	99.43
LW95	171.49	25.72	9.89231	169.21	25.38	169.07	99.54
LW98	188.86	28.33	10.8962	186.06	27.91	185.936	99.44
LW101	167.38	25.11	9.65769	165.02	24.75	165.064	99.61
LW102	166.42	24.96	9.6	164.15	24.62	164.153	99.52
LW104	186.58	27.99	10.7654	183.72	27.56	183.408	99.4
LW105	167.99	25.2	9.69231	165.71	24.86	165.674	99.55
LW106	224.94	33.74	12.9769	221.82	33.27	221.884	99.55
LW107	176.71	26.51	10.1962	174.25	26.14	174.272	99.59
LW108	200.74	30.11	11.5808	198.08	29.71	197.296	99.15
LW109	184.09	27.61	10.6192	181.12	27.17	179.748	98.66
LW110	188.39	28.26	10.8692	185.79	27.87	185.892	99.49
LW112	179.94	26.99	10.3808	177.42	26.61	177.459	99.53
LW115	172.44	25.87	9.95	169.98	25.5	170.05	99.57
LW116	180.84	27.13	10.4346	178.32	26.75	178.271	99.59
LW117	172.57	25.89	9.95769	170.17	25.52	170.144	99.59
LW118	184.24	27.64	10.6308	181.48	27.22	181.497	99.57
LW119	172.63	25.89	9.95769	170.12	25.52	170.172	99.57
LW122	173.18	25.98	9.99231	170.7	25.61	170.59	99.52
LW124	203.95	30.59	11.7654	200.89	30.13	200.87	99.57
LW127	217.71	32.66	12.5615	214.65	32.2	214.753	99.6
LW128	237.77	35.67	13.7192	234.49	35.17	234.59	99.61
LW159	181.92	27.29	10.4962	179.49	26.92	179.375	99.57
LW161	185.79	27.87	10.7192	183.26	27.49	183.158	99.58
LW163	176.62	26.49	10.1885	174.17	26.12	174.095	99.59
LW164	181.49	27.22	10.4692	178.88	26.83	178.859	99.56

## Sheet: Table S4
Table S4. Summary of RNA sequencing data
Sample_ID	Raw_reads	Clean_reads	clean_bases (G)	Mapped_reads	Mapped_ratio	Unique_map	Unique_map_ratio
LW2	49428276	45196844	6.78	43570939	0.964	42086945	0.9312
LW5	47099070	45858042	6.88	44159548	0.963	42459481	0.9259
LW6	46346392	44985710	6.75	43421558	0.9652	41741594	0.9279
LW9	46398794	44926510	6.74	43231250	0.9623	41658639	0.9273
LW10	47584196	45879466	6.88	43920730	0.9573	42486639	0.926
LW12	43153676	41285128	6.19	39480165	0.9563	38142604	0.9239
LW14	47173254	45077688	6.76	43297969	0.9605	41950248	0.9306
LW15	45312072	42848258	6.43	41010036	0.9571	39641462	0.9252
LW17	49339362	48787774	7.32	47344008	0.9704	45527275	0.9332
LW18	42254976	39228570	5.88	37649566	0.9597	36192813	0.9226
LW19	43887412	41438954	6.22	39930600	0.9636	38600055	0.9315
LW20	47472106	43560074	6.53	41704529	0.9574	40164162	0.922
LW21	45252600	44764398	6.71	43353558	0.9685	41773914	0.9332
LW22	43568120	40046390	6.01	37944043	0.9475	36716455	0.9168
LW23	43391836	41715948	6.26	40001133	0.9589	38574777	0.9247
LW25	46555464	44509552	6.68	42623013	0.9576	40930762	0.9196
LW26	45156276	44057696	6.61	42302934	0.9602	40848446	0.9272
LW27	41612608	41099790	6.16	39500154	0.9611	38086234	0.9267
LW28	43776870	43196760	6.48	41464358	0.9599	39736393	0.9199
LW30	49042994	45120800	6.77	41805455	0.9265	40235446	0.8917
LW32	47970302	46943046	7.04	43290806	0.9222	41701212	0.8883
LW34	41384258	39596670	5.94	37745240	0.9532	36420341	0.9198
LW36	41846354	40356214	6.05	38405078	0.9517	37157211	0.9207
LW37	42500984	40650832	6.1	38364311	0.9438	37142362	0.9137
LW38	45940244	44357816	6.65	42223329	0.9519	40634819	0.9161
LW41	46374772	44731558	6.71	42805724	0.9569	41372018	0.9249
LW42	46984184	44464052	6.67	41929387	0.943	40596641	0.913
LW44	47051876	46504886	6.98	44486703	0.9566	42830727	0.921
LW56	45776236	42395768	6.36	39915767	0.9415	38530387	0.9088
LW57	41020608	40346978	6.05	37786956	0.9365	36224979	0.8978
LW58	43852268	40412866	6.06	38323944	0.9483	36521142	0.9037
LW59	43784816	40903654	6.14	39182412	0.9579	37792045	0.9239
LW60	43492482	40812056	6.12	39191180	0.9603	37424591	0.917
LW63	43164976	42448988	6.37	40459112	0.9531	39102710	0.9212
LW66	45078574	42069060	6.31	40667193	0.9667	39275859	0.9336
LW68	40621752	40028462	6	38409188	0.9595	36975636	0.9237
LW69	43039238	42522366	6.38	40713103	0.9575	39172230	0.9212
LW70	42706564	42158816	6.32	40248160	0.9547	38879103	0.9222
LW72	44410516	43804404	6.57	41730684	0.9527	40362040	0.9214
LW75	43597512	41910106	6.29	39832945	0.9504	38448506	0.9174
LW76	46057790	44543780	6.68	42375281	0.9513	41229985	0.9256
LW77	44033830	42411114	6.36	40532609	0.9557	39445385	0.9301
LW78	41000132	39331340	5.9	37698350	0.9585	36462015	0.927
LW79	43457786	41085322	6.16	39030623	0.95	37841414	0.921
LW80	40754742	40244264	6.04	38597744	0.9591	37216148	0.9248
LW81	46645554	46028948	6.9	44012662	0.9562	42382596	0.9208
LW82	48214110	47699628	7.15	45513113	0.9542	44113943	0.9248
LW83	51117088	49275354	7.39	47314070	0.9602	45493840	0.9233
LW84	47912632	46496756	6.97	44551360	0.9582	43160694	0.9283
LW85	48486178	47209168	7.08	45380630	0.9613	43845750	0.9288
LW86	43137720	41985372	6.3	40358810	0.9613	38893702	0.9264
LW87	48160302	44531300	6.68	42255152	0.9489	41012398	0.921
LW88	44887780	44238236	6.64	41619517	0.9408	40564790	0.917
LW90	45376024	44581648	6.69	41453683	0.9298	40115809	0.8998
LW95	46961828	46293492	6.94	42741453	0.9233	41325512	0.8927
LW98	42856702	41749678	6.26	39908483	0.9559	38539434	0.9231
LW101	45379644	43997380	6.6	42126687	0.9575	40658980	0.9241
LW102	43294758	41980848	6.3	40257678	0.959	38865555	0.9258
LW104	45839718	42115540	6.32	39743782	0.9437	38235726	0.9079
LW105	41946222	41060530	6.16	38089230	0.9276	36889058	0.8984
LW106	45892830	43829486	6.57	41587549	0.9488	40428657	0.9224
LW107	43068906	42313514	6.35	40896875	0.9665	39368831	0.9304
LW108	45479624	44269704	6.64	42396027	0.9577	40994899	0.926
LW109	48887882	47491058	7.12	45306550	0.954	43699865	0.9202
LW110	47863454	46616062	6.99	44461111	0.9538	43076929	0.9241
LW112	47653728	46364196	6.95	44382281	0.9573	42910781	0.9255
LW115	44967624	43037428	6.46	40696894	0.9456	39670589	0.9218
LW116	48113174	45885102	6.88	43813584	0.9549	42524204	0.9268
LW117	45733816	42715962	6.41	40467429	0.9474	39240395	0.9186
LW118	48658708	48049782	7.21	45022797	0.937	43886328	0.9134
LW119	47712870	46039478	6.91	44223192	0.9605	42741548	0.9284
LW122	44944898	42223506	6.33	39110711	0.9263	37878893	0.8971
LW124	48039554	46554772	6.98	44707429	0.9603	43158920	0.9271
LW127	44995560	43435022	6.52	41575274	0.9572	40164039	0.9247
LW128	47576754	46120618	6.92	44140792	0.9571	42588911	0.9234
LW159	40533454	39980404	6	36982520	0.925	35801817	0.8955
LW161	49020138	48149758	7.22	43755533	0.9087	42371886	0.88
LW163	42117596	41186830	6.18	36858254	0.8949	35754318	0.8681
LW164	46511406	45673794	6.85	40685214	0.8908	39258178	0.8595

## Sheet: Table S5
Table S5. Identified significant cis-expression quantitative trait loci (cis-eQTL) (p < 5E-06) in the Longissimus thoracis muscles of Laiwu pigs
cis_eQTL	Chromosome	Position	Associated_gene	GeneName	pvalue	FDR
18_7419750	18	7419750	ENSSSCG00000016452	GIMAP8	9.13223e-26	1.1749e-17
18_7419750	18	7419750	ENSSSCG00000027826	GIMAP4	1.36977e-25	1.1749e-17
2_1324120	2	1324120	ENSSSCG00000012853	IRF7	3.64439e-21	2.08395e-13
4_126693081	4	126693081	ENSSSCG00000006923	GBP2	4.13664e-20	1.77407e-12
12_52278243	12	52278243	ENSSSCG00000017956	CD68	1.23732e-17	3.53765e-10
12_52278337	12	52278337	ENSSSCG00000017956	CD68	1.23732e-17	3.53765e-10
15_56578925	15	56578925	ENSSSCG00000022797	PPP1R3B	3.05812e-17	7.49446e-10
9_50374807	9	50374807	ENSSSCG00000015175	VWA5A	4.683e-17	1.00419e-09
4_103864296	4	103864296	ENSSSCG00000006733	TTF2	6.75995e-17	1.2885e-09
5_63473363	5	63473363	ENSSSCG00000023868	-	1.16385e-16	1.99655e-09
7_24679122	7	24679122	ENSSSCG00000036566	LY6G6C	3.15434e-16	4.91925e-09
5_63473363	5	63473363	ENSSSCG00000000660	A2M	9.78228e-15	1.31829e-07
18_7419750	18	7419750	ENSSSCG00000031897	-	9.99009e-15	1.31829e-07
4_69239316	4	69239316	ENSSSCG00000006218	PDE7A	1.5071e-14	1.84671e-07
5_63987778	5	63987778	ENSSSCG00000023868	-	2.07611e-14	2.37434e-07
4_69243020	4	69243020	ENSSSCG00000006218	PDE7A	2.41368e-14	2.41073e-07
4_128205612	4	128205612	ENSSSCG00000006923	GBP2	3.57991e-14	2.41073e-07
1_131512086	1	131512086	ENSSSCG00000004789	THBS1	4.65872e-14	2.41073e-07
7_24679631	7	24679631	ENSSSCG00000036566	LY6G6C	4.96174e-14	2.41073e-07
7_24679644	7	24679644	ENSSSCG00000036566	LY6G6C	4.96174e-14	2.41073e-07
5_63472036	5	63472036	ENSSSCG00000023868	-	5.58959e-14	2.41073e-07
5_62650830	5	62650830	ENSSSCG00000023868	-	6.10731e-14	2.41073e-07
4_69375628	4	69375628	ENSSSCG00000006218	PDE7A	6.27205e-14	2.41073e-07
15_80575637	15	80575637	ENSSSCG00000022345	-	8.31596e-14	2.41073e-07
15_80750508	15	80750508	ENSSSCG00000022345	-	9.28371e-14	2.41073e-07
15_80780607	15	80780607	ENSSSCG00000022345	-	9.28371e-14	2.41073e-07
15_97460	15	97460	ENSSSCG00000022011	NMI	1.29814e-13	2.41073e-07
4_69315308	4	69315308	ENSSSCG00000006218	PDE7A	1.30761e-13	2.41073e-07
4_69258801	4	69258801	ENSSSCG00000006218	PDE7A	1.33628e-13	2.41073e-07
4_69277406	4	69277406	ENSSSCG00000006218	PDE7A	1.33628e-13	2.41073e-07
4_69496567	4	69496567	ENSSSCG00000006218	PDE7A	1.33628e-13	2.41073e-07
4_69434407	4	69434407	ENSSSCG00000006218	PDE7A	1.48941e-13	2.41073e-07
4_69538135	4	69538135	ENSSSCG00000006218	PDE7A	1.48941e-13	2.41073e-07
4_69872073	4	69872073	ENSSSCG00000006218	PDE7A	1.48941e-13	2.41073e-07
4_69883447	4	69883447	ENSSSCG00000006218	PDE7A	1.48941e-13	2.41073e-07
4_69651041	4	69651041	ENSSSCG00000006218	PDE7A	1.56989e-13	2.41073e-07
4_69652141	4	69652141	ENSSSCG00000006218	PDE7A	1.56989e-13	2.41073e-07
7_103290800	7	103290800	ENSSSCG00000040638	DIO2	1.65861e-13	2.41073e-07
4_89498857	4	89498857	ENSSSCG00000006382	SLAMF6	1.88378e-13	2.41073e-07
4_69370384	4	69370384	ENSSSCG00000006218	PDE7A	2.03079e-13	2.41073e-07
4_69404299	4	69404299	ENSSSCG00000006218	PDE7A	2.24718e-13	2.41073e-07
4_69736666	4	69736666	ENSSSCG00000006218	PDE7A	2.64496e-13	2.41073e-07
4_68725677	4	68725677	ENSSSCG00000006218	PDE7A	2.97921e-13	2.41073e-07
4_68917774	4	68917774	ENSSSCG00000006218	PDE7A	2.97921e-13	2.41073e-07
4_69234454	4	69234454	ENSSSCG00000006218	PDE7A	2.97921e-13	2.41073e-07
4_69234455	4	69234455	ENSSSCG00000006218	PDE7A	2.97921e-13	2.41073e-07
4_69234481	4	69234481	ENSSSCG00000006218	PDE7A	2.97921e-13	2.41073e-07
4_69235457	4	69235457	ENSSSCG00000006218	PDE7A	2.97921e-13	2.41073e-07
4_69235733	4	69235733	ENSSSCG00000006218	PDE7A	2.97921e-13	2.41073e-07
4_69237032	4	69237032	ENSSSCG00000006218	PDE7A	2.97921e-13	2.41073e-07
4_69237763	4	69237763	ENSSSCG00000006218	PDE7A	2.97921e-13	2.41073e-07
4_69237805	4	69237805	ENSSSCG00000006218	PDE7A	2.97921e-13	2.41073e-07
4_69237848	4	69237848	ENSSSCG00000006218	PDE7A	2.97921e-13	2.41073e-07
4_69237996	4	69237996	ENSSSCG00000006218	PDE7A	2.97921e-13	2.41073e-07
4_69238045	4	69238045	ENSSSCG00000006218	PDE7A	2.97921e-13	2.41073e-07
4_69238157	4	69238157	ENSSSCG00000006218	PDE7A	2.97921e-13	2.41073e-07
4_69240684	4	69240684	ENSSSCG00000006218	PDE7A	2.97921e-13	2.41073e-07
4_69242365	4	69242365	ENSSSCG00000006218	PDE7A	2.97921e-13	2.41073e-07
4_69242507	4	69242507	ENSSSCG00000006218	PDE7A	2.97921e-13	2.41073e-07
4_69242578	4	69242578	ENSSSCG00000006218	PDE7A	2.97921e-13	2.41073e-07
4_69242613	4	69242613	ENSSSCG00000006218	PDE7A	2.97921e-13	2.41073e-07
4_69244533	4	69244533	ENSSSCG00000006218	PDE7A	2.97921e-13	2.41073e-07
4_69248620	4	69248620	ENSSSCG00000006218	PDE7A	2.97921e-13	2.41073e-07
4_69249767	4	69249767	ENSSSCG00000006218	PDE7A	2.97921e-13	2.41073e-07
4_69258878	4	69258878	ENSSSCG00000006218	PDE7A	2.97921e-13	2.41073e-07
4_69258989	4	69258989	ENSSSCG00000006218	PDE7A	2.97921e-13	2.41073e-07
4_69259067	4	69259067	ENSSSCG00000006218	PDE7A	2.97921e-13	2.41073e-07
4_69259069	4	69259069	ENSSSCG00000006218	PDE7A	2.97921e-13	2.41073e-07
4_69259735	4	69259735	ENSSSCG00000006218	PDE7A	2.97921e-13	2.41073e-07
4_69261250	4	69261250	ENSSSCG00000006218	PDE7A	2.97921e-13	2.41073e-07
4_69261426	4	69261426	ENSSSCG00000006218	PDE7A	2.97921e-13	2.41073e-07
4_69261476	4	69261476	ENSSSCG00000006218	PDE7A	2.97921e-13	2.41073e-07
4_69262895	4	69262895	ENSSSCG00000006218	PDE7A	2.97921e-13	2.41073e-07
4_69262961	4	69262961	ENSSSCG00000006218	PDE7A	2.97921e-13	2.41073e-07
4_69263030	4	69263030	ENSSSCG00000006218	PDE7A	2.97921e-13	2.41073e-07
4_69263513	4	69263513	ENSSSCG00000006218	PDE7A	2.97921e-13	2.41073e-07
4_69263580	4	69263580	ENSSSCG00000006218	PDE7A	2.97921e-13	2.41073e-07
4_69263621	4	69263621	ENSSSCG00000006218	PDE7A	2.97921e-13	2.41073e-07
4_69263690	4	69263690	ENSSSCG00000006218	PDE7A	2.97921e-13	2.41073e-07
4_69264681	4	69264681	ENSSSCG00000006218	PDE7A	2.97921e-13	2.41073e-07
4_69265236	4	69265236	ENSSSCG00000006218	PDE7A	2.97921e-13	2.41073e-07
4_69265582	4	69265582	ENSSSCG00000006218	PDE7A	2.97921e-13	2.41073e-07
4_69266987	4	69266987	ENSSSCG00000006218	PDE7A	2.97921e-13	2.41073e-07
4_69268559	4	69268559	ENSSSCG00000006218	PDE7A	2.97921e-13	2.41073e-07
4_69272536	4	69272536	ENSSSCG00000006218	PDE7A	2.97921e-13	2.41073e-07
4_69274070	4	69274070	ENSSSCG00000006218	PDE7A	2.97921e-13	2.41073e-07
4_69274337	4	69274337	ENSSSCG00000006218	PDE7A	2.97921e-13	2.41073e-07
4_69276622	4	69276622	ENSSSCG00000006218	PDE7A	2.97921e-13	2.41073e-07
4_69277180	4	69277180	ENSSSCG00000006218	PDE7A	2.97921e-13	2.41073e-07
4_69278089	4	69278089	ENSSSCG00000006218	PDE7A	2.97921e-13	2.41073e-07
4_69278200	4	69278200	ENSSSCG00000006218	PDE7A	2.97921e-13	2.41073e-07
4_69278395	4	69278395	ENSSSCG00000006218	PDE7A	2.97921e-13	2.41073e-07
4_69279200	4	69279200	ENSSSCG00000006218	PDE7A	2.97921e-13	2.41073e-07
4_69279998	4	69279998	ENSSSCG00000006218	PDE7A	2.97921e-13	2.41073e-07
4_69280298	4	69280298	ENSSSCG00000006218	PDE7A	2.97921e-13	2.41073e-07
4_69281274	4	69281274	ENSSSCG00000006218	PDE7A	2.97921e-13	2.41073e-07
4_69282545	4	69282545	ENSSSCG00000006218	PDE7A	2.97921e-13	2.41073e-07
4_69283632	4	69283632	ENSSSCG00000006218	PDE7A	2.97921e-13	2.41073e-07
4_69284698	4	69284698	ENSSSCG00000006218	PDE7A	2.97921e-13	2.41073e-07
4_69284807	4	69284807	ENSSSCG00000006218	PDE7A	2.97921e-13	2.41073e-07
4_69285969	4	69285969	ENSSSCG00000006218	PDE7A	2.97921e-13	2.41073e-07
4_69286051	4	69286051	ENSSSCG00000006218	PDE7A	2.97921e-13	2.41073e-07
4_69286166	4	69286166	ENSSSCG00000006218	PDE7A	2.97921e-13	2.41073e-07
4_69288203	4	69288203	ENSSSCG00000006218	PDE7A	2.97921e-13	2.41073e-07
4_69288284	4	69288284	ENSSSCG00000006218	PDE7A	2.97921e-13	2.41073e-07
4_69288386	4	69288386	ENSSSCG00000006218	PDE7A	2.97921e-13	2.41073e-07
4_69292376	4	69292376	ENSSSCG00000006218	PDE7A	2.97921e-13	2.41073e-07
4_69292684	4	69292684	ENSSSCG00000006218	PDE7A	2.97921e-13	2.41073e-07
4_69292740	4	69292740	ENSSSCG00000006218	PDE7A	2.97921e-13	2.41073e-07
4_69296957	4	69296957	ENSSSCG00000006218	PDE7A	2.97921e-13	2.41073e-07
4_69299468	4	69299468	ENSSSCG00000006218	PDE7A	2.97921e-13	2.41073e-07
4_69305616	4	69305616	ENSSSCG00000006218	PDE7A	2.97921e-13	2.41073e-07
4_69311916	4	69311916	ENSSSCG00000006218	PDE7A	2.97921e-13	2.41073e-07
4_69316591	4	69316591	ENSSSCG00000006218	PDE7A	2.97921e-13	2.41073e-07
4_69323658	4	69323658	ENSSSCG00000006218	PDE7A	2.97921e-13	2.41073e-07
4_69331112	4	69331112	ENSSSCG00000006218	PDE7A	2.97921e-13	2.41073e-07
4_69336936	4	69336936	ENSSSCG00000006218	PDE7A	2.97921e-13	2.41073e-07
4_69337466	4	69337466	ENSSSCG00000006218	PDE7A	2.97921e-13	2.41073e-07
4_69372129	4	69372129	ENSSSCG00000006218	PDE7A	2.97921e-13	2.41073e-07
4_69372694	4	69372694	ENSSSCG00000006218	PDE7A	2.97921e-13	2.41073e-07
4_69373818	4	69373818	ENSSSCG00000006218	PDE7A	2.97921e-13	2.41073e-07
4_69376277	4	69376277	ENSSSCG00000006218	PDE7A	2.97921e-13	2.41073e-07
4_69376299	4	69376299	ENSSSCG00000006218	PDE7A	2.97921e-13	2.41073e-07
4_69376383	4	69376383	ENSSSCG00000006218	PDE7A	2.97921e-13	2.41073e-07
4_69376663	4	69376663	ENSSSCG00000006218	PDE7A	2.97921e-13	2.41073e-07
4_69379118	4	69379118	ENSSSCG00000006218	PDE7A	2.97921e-13	2.41073e-07
4_69379374	4	69379374	ENSSSCG00000006218	PDE7A	2.97921e-13	2.41073e-07
4_69379380	4	69379380	ENSSSCG00000006218	PDE7A	2.97921e-13	2.41073e-07
4_69379439	4	69379439	ENSSSCG00000006218	PDE7A	2.97921e-13	2.41073e-07
4_69379542	4	69379542	ENSSSCG00000006218	PDE7A	2.97921e-13	2.41073e-07
4_69380930	4	69380930	ENSSSCG00000006218	PDE7A	2.97921e-13	2.41073e-07
4_69381726	4	69381726	ENSSSCG00000006218	PDE7A	2.97921e-13	2.41073e-07
4_69381854	4	69381854	ENSSSCG00000006218	PDE7A	2.97921e-13	2.41073e-07
4_69382184	4	69382184	ENSSSCG00000006218	PDE7A	2.97921e-13	2.41073e-07
4_69386597	4	69386597	ENSSSCG00000006218	PDE7A	2.97921e-13	2.41073e-07
4_69387707	4	69387707	ENSSSCG00000006218	PDE7A	2.97921e-13	2.41073e-07
4_69388468	4	69388468	ENSSSCG00000006218	PDE7A	2.97921e-13	2.41073e-07
4_69400949	4	69400949	ENSSSCG00000006218	PDE7A	2.97921e-13	2.41073e-07
4_69402937	4	69402937	ENSSSCG00000006218	PDE7A	2.97921e-13	2.41073e-07
4_69407312	4	69407312	ENSSSCG00000006218	PDE7A	2.97921e-13	2.41073e-07
4_69410679	4	69410679	ENSSSCG00000006218	PDE7A	2.97921e-13	2.41073e-07
4_69414197	4	69414197	ENSSSCG00000006218	PDE7A	2.97921e-13	2.41073e-07
4_69417139	4	69417139	ENSSSCG00000006218	PDE7A	2.97921e-13	2.41073e-07
4_69420755	4	69420755	ENSSSCG00000006218	PDE7A	2.97921e-13	2.41073e-07
4_69421614	4	69421614	ENSSSCG00000006218	PDE7A	2.97921e-13	2.41073e-07
4_69428750	4	69428750	ENSSSCG00000006218	PDE7A	2.97921e-13	2.41073e-07
4_69431879	4	69431879	ENSSSCG00000006218	PDE7A	2.97921e-13	2.41073e-07
4_69432925	4	69432925	ENSSSCG00000006218	PDE7A	2.97921e-13	2.41073e-07
4_69434663	4	69434663	ENSSSCG00000006218	PDE7A	2.97921e-13	2.41073e-07
4_69434844	4	69434844	ENSSSCG00000006218	PDE7A	2.97921e-13	2.41073e-07
4_69439086	4	69439086	ENSSSCG00000006218	PDE7A	2.97921e-13	2.41073e-07
4_69440805	4	69440805	ENSSSCG00000006218	PDE7A	2.97921e-13	2.41073e-07
4_69442086	4	69442086	ENSSSCG00000006218	PDE7A	2.97921e-13	2.41073e-07
4_69445545	4	69445545	ENSSSCG00000006218	PDE7A	2.97921e-13	2.41073e-07
4_69447914	4	69447914	ENSSSCG00000006218	PDE7A	2.97921e-13	2.41073e-07
4_69453387	4	69453387	ENSSSCG00000006218	PDE7A	2.97921e-13	2.41073e-07
4_69457597	4	69457597	ENSSSCG00000006218	PDE7A	2.97921e-13	2.41073e-07
4_69469831	4	69469831	ENSSSCG00000006218	PDE7A	2.97921e-13	2.41073e-07
4_69472320	4	69472320	ENSSSCG00000006218	PDE7A	2.97921e-13	2.41073e-07
4_69482650	4	69482650	ENSSSCG00000006218	PDE7A	2.97921e-13	2.41073e-07
4_69490590	4	69490590	ENSSSCG00000006218	PDE7A	2.97921e-13	2.41073e-07
4_69540139	4	69540139	ENSSSCG00000006218	PDE7A	2.97921e-13	2.41073e-07
4_69555384	4	69555384	ENSSSCG00000006218	PDE7A	2.97921e-13	2.41073e-07
4_69574010	4	69574010	ENSSSCG00000006218	PDE7A	2.97921e-13	2.41073e-07
4_69594458	4	69594458	ENSSSCG00000006218	PDE7A	2.97921e-13	2.41073e-07
4_69614427	4	69614427	ENSSSCG00000006218	PDE7A	2.97921e-13	2.41073e-07
4_69614453	4	69614453	ENSSSCG00000006218	PDE7A	2.97921e-13	2.41073e-07
4_69615021	4	69615021	ENSSSCG00000006218	PDE7A	2.97921e-13	2.41073e-07
4_69619095	4	69619095	ENSSSCG00000006218	PDE7A	2.97921e-13	2.41073e-07
4_69624045	4	69624045	ENSSSCG00000006218	PDE7A	2.97921e-13	2.41073e-07
4_69624308	4	69624308	ENSSSCG00000006218	PDE7A	2.97921e-13	2.41073e-07
4_69632062	4	69632062	ENSSSCG00000006218	PDE7A	2.97921e-13	2.41073e-07
4_69636225	4	69636225	ENSSSCG00000006218	PDE7A	2.97921e-13	2.41073e-07
4_69646518	4	69646518	ENSSSCG00000006218	PDE7A	2.97921e-13	2.41073e-07
4_69646519	4	69646519	ENSSSCG00000006218	PDE7A	2.97921e-13	2.41073e-07
4_69646877	4	69646877	ENSSSCG00000006218	PDE7A	2.97921e-13	2.41073e-07
4_69646904	4	69646904	ENSSSCG00000006218	PDE7A	2.97921e-13	2.41073e-07
4_69649164	4	69649164	ENSSSCG00000006218	PDE7A	2.97921e-13	2.41073e-07
4_69649257	4	69649257	ENSSSCG00000006218	PDE7A	2.97921e-13	2.41073e-07
4_69650543	4	69650543	ENSSSCG00000006218	PDE7A	2.97921e-13	2.41073e-07
4_69650664	4	69650664	ENSSSCG00000006218	PDE7A	2.97921e-13	2.41073e-07
4_69650966	4	69650966	ENSSSCG00000006218	PDE7A	2.97921e-13	2.41073e-07
4_69651285	4	69651285	ENSSSCG00000006218	PDE7A	2.97921e-13	2.41073e-07
4_69658924	4	69658924	ENSSSCG00000006218	PDE7A	2.97921e-13	2.41073e-07
4_69667622	4	69667622	ENSSSCG00000006218	PDE7A	2.97921e-13	2.41073e-07
4_69673848	4	69673848	ENSSSCG00000006218	PDE7A	2.97921e-13	2.41073e-07
4_69676176	4	69676176	ENSSSCG00000006218	PDE7A	2.97921e-13	2.41073e-07
4_69677065	4	69677065	ENSSSCG00000006218	PDE7A	2.97921e-13	2.41073e-07
4_69682258	4	69682258	ENSSSCG00000006218	PDE7A	2.97921e-13	2.41073e-07
4_69682475	4	69682475	ENSSSCG00000006218	PDE7A	2.97921e-13	2.41073e-07
4_69682552	4	69682552	ENSSSCG00000006218	PDE7A	2.97921e-13	2.41073e-07
4_69699244	4	69699244	ENSSSCG00000006218	PDE7A	2.97921e-13	2.41073e-07
4_69699245	4	69699245	ENSSSCG00000006218	PDE7A	2.97921e-13	2.41073e-07
4_69699255	4	69699255	ENSSSCG00000006218	PDE7A	2.97921e-13	2.41073e-07
4_69706240	4	69706240	ENSSSCG00000006218	PDE7A	2.97921e-13	2.41073e-07
4_69728013	4	69728013	ENSSSCG00000006218	PDE7A	2.97921e-13	2.41073e-07
4_69738461	4	69738461	ENSSSCG00000006218	PDE7A	2.97921e-13	2.41073e-07
4_69738505	4	69738505	ENSSSCG00000006218	PDE7A	2.97921e-13	2.41073e-07
4_69760386	4	69760386	ENSSSCG00000006218	PDE7A	2.97921e-13	2.41073e-07
4_69771664	4	69771664	ENSSSCG00000006218	PDE7A	2.97921e-13	2.41073e-07
4_69772269	4	69772269	ENSSSCG00000006218	PDE7A	2.97921e-13	2.41073e-07
4_69781786	4	69781786	ENSSSCG00000006218	PDE7A	2.97921e-13	2.41073e-07
4_69875706	4	69875706	ENSSSCG00000006218	PDE7A	2.97921e-13	2.41073e-07
4_69876997	4	69876997	ENSSSCG00000006218	PDE7A	2.97921e-13	2.41073e-07
4_69881405	4	69881405	ENSSSCG00000006218	PDE7A	2.97921e-13	2.41073e-07
4_69884561	4	69884561	ENSSSCG00000006218	PDE7A	2.97921e-13	2.41073e-07
4_69886571	4	69886571	ENSSSCG00000006218	PDE7A	2.97921e-13	2.41073e-07
4_69886931	4	69886931	ENSSSCG00000006218	PDE7A	2.97921e-13	2.41073e-07
4_69887769	4	69887769	ENSSSCG00000006218	PDE7A	2.97921e-13	2.41073e-07
4_69889940	4	69889940	ENSSSCG00000006218	PDE7A	2.97921e-13	2.41073e-07
4_69892099	4	69892099	ENSSSCG00000006218	PDE7A	2.97921e-13	2.41073e-07
4_69892388	4	69892388	ENSSSCG00000006218	PDE7A	2.97921e-13	2.41073e-07
4_128268572	4	128268572	ENSSSCG00000006923	GBP2	3.60676e-13	2.89126e-07
4_128268582	4	128268582	ENSSSCG00000006923	GBP2	3.60676e-13	2.89126e-07
5_63472036	5	63472036	ENSSSCG00000000660	A2M	4.00936e-13	3.19905e-07
3_9334795	3	9334795	ENSSSCG00000025698	SERPINE1	4.49858e-13	3.57277e-07
16_23677446	16	23677446	ENSSSCG00000016855	FYB1	6.7343e-13	5.32373e-07
5_62566913	5	62566913	ENSSSCG00000023868	-	1.09154e-12	8.58945e-07
12_54475943	12	54475943	ENSSSCG00000017986	NDEL1	1.14886e-12	8.99927e-07
1_132335920	1	132335920	ENSSSCG00000004789	THBS1	1.44695e-12	1.12827e-06
9_50069686	9	50069686	ENSSSCG00000015175	VWA5A	1.49672e-12	1.13609e-06
9_50069700	9	50069700	ENSSSCG00000015175	VWA5A	1.49672e-12	1.13609e-06
9_50069703	9	50069703	ENSSSCG00000015175	VWA5A	1.49672e-12	1.13609e-06
9_50069723	9	50069723	ENSSSCG00000015175	VWA5A	1.49672e-12	1.13609e-06
9_50069745	9	50069745	ENSSSCG00000015175	VWA5A	1.49672e-12	1.13609e-06
9_50069752	9	50069752	ENSSSCG00000015175	VWA5A	1.49672e-12	1.13609e-06
1_132441430	1	132441430	ENSSSCG00000004789	THBS1	1.88102e-12	1.42151e-06
15_108220	15	108220	ENSSSCG00000022011	NMI	1.92785e-12	1.45051e-06
4_100414411	4	100414411	novel.745	-	1.97429e-12	1.47897e-06
4_126571612	4	126571612	ENSSSCG00000006923	GBP2	2.20009e-12	1.63385e-06
4_127033539	4	127033539	ENSSSCG00000006923	GBP2	2.20009e-12	1.63385e-06
3_7948893	3	7948893	ENSSSCG00000025698	SERPINE1	2.32255e-12	1.71736e-06
4_69277702	4	69277702	ENSSSCG00000006218	PDE7A	2.75182e-12	2.02559e-06
4_69297091	4	69297091	ENSSSCG00000006218	PDE7A	2.77483e-12	2.02559e-06
4_69665012	4	69665012	ENSSSCG00000006218	PDE7A	2.77483e-12	2.02559e-06
3_9720077	3	9720077	ENSSSCG00000025698	SERPINE1	3.25546e-12	2.34175e-06
3_9720091	3	9720091	ENSSSCG00000025698	SERPINE1	3.25546e-12	2.34175e-06
3_9720115	3	9720115	ENSSSCG00000025698	SERPINE1	3.25546e-12	2.34175e-06
4_69240967	4	69240967	ENSSSCG00000006218	PDE7A	3.27619e-12	2.34175e-06
4_69427393	4	69427393	ENSSSCG00000006218	PDE7A	3.27619e-12	2.34175e-06
5_62736736	5	62736736	ENSSSCG00000023868	-	3.6072e-12	2.55705e-06
5_62736737	5	62736737	ENSSSCG00000023868	-	3.6072e-12	2.55705e-06
4_100420369	4	100420369	novel.745	-	3.86923e-12	2.7315e-06
4_69239880	4	69239880	ENSSSCG00000006218	PDE7A	3.93091e-12	2.75239e-06
4_69574874	4	69574874	ENSSSCG00000006218	PDE7A	3.93091e-12	2.75239e-06
7_103279718	7	103279718	ENSSSCG00000040638	DIO2	4.25884e-12	2.96988e-06
3_9028932	3	9028932	ENSSSCG00000025698	SERPINE1	4.39472e-12	3.05224e-06
1_131947584	1	131947584	ENSSSCG00000004789	THBS1	4.43171e-12	3.06551e-06
13_140439543	13	140439543	ENSSSCG00000011904	UPK1B	4.48332e-12	3.08876e-06
1_131019955	1	131019955	ENSSSCG00000004789	THBS1	4.73328e-12	3.24792e-06
1_131006847	1	131006847	ENSSSCG00000004789	THBS1	5.55598e-12	3.73553e-06
1_131014365	1	131014365	ENSSSCG00000004789	THBS1	5.55598e-12	3.73553e-06
1_131019010	1	131019010	ENSSSCG00000004789	THBS1	5.55598e-12	3.73553e-06
1_130768516	1	130768516	ENSSSCG00000004789	THBS1	5.74874e-12	3.73553e-06
1_131693227	1	131693227	ENSSSCG00000004789	THBS1	5.74874e-12	3.73553e-06
1_132069804	1	132069804	ENSSSCG00000004789	THBS1	5.74874e-12	3.73553e-06
1_132184594	1	132184594	ENSSSCG00000004789	THBS1	5.74874e-12	3.73553e-06
1_132581442	1	132581442	ENSSSCG00000004789	THBS1	5.74874e-12	3.73553e-06
1_132592795	1	132592795	ENSSSCG00000004789	THBS1	5.74874e-12	3.73553e-06
1_132593504	1	132593504	ENSSSCG00000004789	THBS1	5.74874e-12	3.73553e-06
1_132596505	1	132596505	ENSSSCG00000004789	THBS1	5.74874e-12	3.73553e-06
1_132601930	1	132601930	ENSSSCG00000004789	THBS1	5.74874e-12	3.73553e-06
1_132604164	1	132604164	ENSSSCG00000004789	THBS1	5.74874e-12	3.73553e-06
1_132686742	1	132686742	ENSSSCG00000004789	THBS1	5.74874e-12	3.73553e-06
4_69646318	4	69646318	ENSSSCG00000006218	PDE7A	5.93974e-12	3.83062e-06
4_69646324	4	69646324	ENSSSCG00000006218	PDE7A	5.93974e-12	3.83062e-06
2_70587948	2	70587948	ENSSSCG00000032282	ACP5	6.71089e-12	4.31173e-06
7_103700042	7	103700042	ENSSSCG00000040638	DIO2	6.96723e-12	4.45973e-06
1_132586671	1	132586671	ENSSSCG00000004789	THBS1	7.78127e-12	4.96229e-06
7_20493545	7	20493545	ENSSSCG00000035153	TRIM38	8.15888e-12	5.18383e-06
4_69438642	4	69438642	ENSSSCG00000006218	PDE7A	8.33813e-12	5.27817e-06
4_69615656	4	69615656	ENSSSCG00000006218	PDE7A	8.80013e-12	5.55013e-06
5_62566913	5	62566913	ENSSSCG00000000660	A2M	9.10143e-12	5.71914e-06
15_37392943	15	37392943	ENSSSCG00000032503	-	9.2918e-12	5.81745e-06
8_36589350	8	36589350	ENSSSCG00000008809	GABRG1	1.07336e-11	6.69573e-06
8_35493121	8	35493121	ENSSSCG00000008809	GABRG1	1.10541e-11	6.87063e-06
7_103647664	7	103647664	ENSSSCG00000040638	DIO2	1.13773e-11	7.03942e-06
1_156956288	1	156956288	ENSSSCG00000045840	-	1.14077e-11	7.03942e-06
2_10384509	2	10384509	ENSSSCG00000013114	SLC15A3	1.15011e-11	7.07161e-06
8_35947250	8	35947250	ENSSSCG00000008809	GABRG1	1.22468e-11	7.47651e-06
8_35947614	8	35947614	ENSSSCG00000008809	GABRG1	1.22468e-11	7.47651e-06
12_52940643	12	52940643	ENSSSCG00000017986	NDEL1	1.34077e-11	8.1562e-06
3_9640550	3	9640550	ENSSSCG00000025698	SERPINE1	1.35405e-11	8.17902e-06
3_9648549	3	9648549	ENSSSCG00000025698	SERPINE1	1.35405e-11	8.17902e-06
8_35959491	8	35959491	ENSSSCG00000008809	GABRG1	1.36393e-11	8.20978e-06
12_54170689	12	54170689	ENSSSCG00000017986	NDEL1	1.62251e-11	9.73205e-06
15_80592070	15	80592070	ENSSSCG00000022345	-	1.6426e-11	9.75029e-06
15_80655059	15	80655059	ENSSSCG00000022345	-	1.6426e-11	9.75029e-06
15_80747210	15	80747210	ENSSSCG00000022345	-	1.6426e-11	9.75029e-06
15_80782134	15	80782134	ENSSSCG00000022345	-	1.73428e-11	1.0259e-05
7_102464031	7	102464031	ENSSSCG00000040638	DIO2	2.0053e-11	1.18214e-05
9_2421651	9	2421651	ENSSSCG00000033089	-	2.17524e-11	1.27774e-05
8_35932579	8	35932579	ENSSSCG00000008809	GABRG1	2.18981e-11	1.27774e-05
8_35983356	8	35983356	ENSSSCG00000008809	GABRG1	2.18981e-11	1.27774e-05
9_2460619	9	2460619	ENSSSCG00000033089	-	2.31289e-11	1.34459e-05
1_130827911	1	130827911	ENSSSCG00000004789	THBS1	2.32005e-11	1.34459e-05
7_102515395	7	102515395	ENSSSCG00000040638	DIO2	2.35545e-11	1.36051e-05
1_156078816	1	156078816	ENSSSCG00000045840	-	2.36799e-11	1.36316e-05
7_103008112	7	103008112	ENSSSCG00000040638	DIO2	2.45368e-11	1.40667e-05
8_35933708	8	35933708	ENSSSCG00000008809	GABRG1	2.46817e-11	1.40667e-05
8_35965904	8	35965904	ENSSSCG00000008809	GABRG1	2.46817e-11	1.40667e-05
4_127413871	4	127413871	ENSSSCG00000006923	GBP2	2.65612e-11	1.50878e-05
4_128169563	4	128169563	ENSSSCG00000006923	GBP2	2.76742e-11	1.56166e-05
4_128268611	4	128268611	ENSSSCG00000006923	GBP2	2.76742e-11	1.56166e-05
8_36503368	8	36503368	ENSSSCG00000008809	GABRG1	2.79124e-11	1.56993e-05
8_35938091	8	35938091	ENSSSCG00000008809	GABRG1	3.03555e-11	1.70177e-05
8_35959548	8	35959548	ENSSSCG00000008809	GABRG1	3.04602e-11	1.70207e-05
14_141585562	14	141585562	novel.354	-	3.07928e-11	1.71507e-05
1_130747225	1	130747225	ENSSSCG00000004789	THBS1	3.22726e-11	1.75755e-05
1_130804268	1	130804268	ENSSSCG00000004789	THBS1	3.22726e-11	1.75755e-05
1_130830763	1	130830763	ENSSSCG00000004789	THBS1	3.22726e-11	1.75755e-05
1_130836337	1	130836337	ENSSSCG00000004789	THBS1	3.22726e-11	1.75755e-05
1_130850037	1	130850037	ENSSSCG00000004789	THBS1	3.22726e-11	1.75755e-05
1_130959495	1	130959495	ENSSSCG00000004789	THBS1	3.22726e-11	1.75755e-05
1_130980032	1	130980032	ENSSSCG00000004789	THBS1	3.22726e-11	1.75755e-05
1_130991131	1	130991131	ENSSSCG00000004789	THBS1	3.75176e-11	2.03672e-05
1_130971010	1	130971010	ENSSSCG00000004789	THBS1	3.77038e-11	2.03868e-05
15_80672474	15	80672474	ENSSSCG00000022345	-	3.77914e-11	2.03868e-05
15_55576604	15	55576604	ENSSSCG00000022797	PPP1R3B	3.811e-11	2.04943e-05
4_126694132	4	126694132	ENSSSCG00000006923	GBP2	3.9052e-11	2.08051e-05
4_126972273	4	126972273	ENSSSCG00000006923	GBP2	3.9052e-11	2.08051e-05
4_127079162	4	127079162	ENSSSCG00000006923	GBP2	3.9052e-11	2.08051e-05
5_63767207	5	63767207	ENSSSCG00000023868	-	4.03349e-11	2.14221e-05
10_19467293	10	19467293	ENSSSCG00000010894	TP53BP2	4.06194e-11	2.15066e-05
14_2636079	14	2636079	ENSSSCG00000009589	SYK	4.14563e-11	2.18822e-05
4_126613020	4	126613020	ENSSSCG00000006923	GBP2	4.21262e-11	2.21676e-05
11_23344461	11	23344461	ENSSSCG00000037572	EPSTI1	4.47711e-11	2.34873e-05
15_80656565	15	80656565	ENSSSCG00000022345	-	5.21754e-11	2.72053e-05
15_80656587	15	80656587	ENSSSCG00000022345	-	5.21754e-11	2.72053e-05
3_9117715	3	9117715	ENSSSCG00000025698	SERPINE1	5.46028e-11	2.83847e-05
1_130793114	1	130793114	ENSSSCG00000004789	THBS1	5.70537e-11	2.95692e-05
5_63538050	5	63538050	ENSSSCG00000023868	-	6.17302e-11	3.17055e-05
5_63538051	5	63538051	ENSSSCG00000023868	-	6.17302e-11	3.17055e-05
5_63538056	5	63538056	ENSSSCG00000023868	-	6.17302e-11	3.17055e-05
15_80721402	15	80721402	ENSSSCG00000022345	-	6.75244e-11	3.43738e-05
8_36457947	8	36457947	ENSSSCG00000008809	GABRG1	6.75264e-11	3.43738e-05
8_36458092	8	36458092	ENSSSCG00000008809	GABRG1	6.75264e-11	3.43738e-05
7_103664618	7	103664618	ENSSSCG00000040638	DIO2	6.83545e-11	3.45452e-05
7_103684627	7	103684627	ENSSSCG00000040638	DIO2	6.83545e-11	3.45452e-05
8_35932414	8	35932414	ENSSSCG00000008809	GABRG1	6.84674e-11	3.45452e-05
15_55530490	15	55530490	ENSSSCG00000022797	PPP1R3B	7.11386e-11	3.56831e-05
15_55640852	15	55640852	ENSSSCG00000022797	PPP1R3B	7.11386e-11	3.56831e-05
4_127176327	4	127176327	ENSSSCG00000006923	GBP2	7.32379e-11	3.6629e-05
7_103699361	7	103699361	ENSSSCG00000040638	DIO2	9.0244e-11	4.50032e-05
16_18185633	16	18185633	ENSSSCG00000036201	NPR3	1.00366e-10	4.99057e-05
2_69823865	2	69823865	ENSSSCG00000032282	ACP5	1.01017e-10	5.00845e-05
1_156087551	1	156087551	ENSSSCG00000045840	-	1.18034e-10	5.8353e-05
15_80761852	15	80761852	ENSSSCG00000022345	-	1.18499e-10	5.84144e-05
15_80759132	15	80759132	ENSSSCG00000022345	-	1.22418e-10	6.01732e-05
8_35932463	8	35932463	ENSSSCG00000008809	GABRG1	1.28542e-10	6.24673e-05
8_35954850	8	35954850	ENSSSCG00000008809	GABRG1	1.28542e-10	6.24673e-05
8_35954908	8	35954908	ENSSSCG00000008809	GABRG1	1.28542e-10	6.24673e-05
8_35954961	8	35954961	ENSSSCG00000008809	GABRG1	1.28542e-10	6.24673e-05
15_80744048	15	80744048	ENSSSCG00000022345	-	1.30982e-10	6.34734e-05
1_130752465	1	130752465	ENSSSCG00000004789	THBS1	1.40987e-10	6.81295e-05
9_2460619	9	2460619	ENSSSCG00000031610	-	1.42866e-10	6.88435e-05
15_80598536	15	80598536	ENSSSCG00000022345	-	1.43754e-10	6.90774e-05
15_80717438	15	80717438	ENSSSCG00000022345	-	1.47217e-10	7.05438e-05
7_103684741	7	103684741	ENSSSCG00000040638	DIO2	1.49771e-10	7.15677e-05
15_111828602	15	111828602	ENSSSCG00000016151	MAP2	1.57122e-10	7.4253e-05
15_111881739	15	111881739	ENSSSCG00000016151	MAP2	1.57122e-10	7.4253e-05
15_111890998	15	111890998	ENSSSCG00000016151	MAP2	1.57122e-10	7.4253e-05
15_111891003	15	111891003	ENSSSCG00000016151	MAP2	1.57122e-10	7.4253e-05
2_49041927	2	49041927	ENSSSCG00000013410	SWAP70	1.72503e-10	8.10751e-05
2_49041939	2	49041939	ENSSSCG00000013410	SWAP70	1.72503e-10	8.10751e-05
18_7419750	18	7419750	ENSSSCG00000016451	-	1.79441e-10	8.41054e-05
5_62566913	5	62566913	ENSSSCG00000034555	-	1.90061e-10	8.88405e-05
1_269713550	1	269713550	ENSSSCG00000042855	-	1.92618e-10	8.9791e-05
2_40104283	2	40104283	ENSSSCG00000037358	HPS5	1.94519e-10	9.04314e-05
15_81827150	15	81827150	ENSSSCG00000022345	-	2.16781e-10	0.000100509
7_103676757	7	103676757	ENSSSCG00000040638	DIO2	2.27814e-10	0.000105339
5_62650830	5	62650830	ENSSSCG00000034555	-	2.3677e-10	0.000108026
6_4201170	6	4201170	ENSSSCG00000037645	-	2.41135e-10	0.000108026
6_83131735	6	83131735	ENSSSCG00000026386	SLC30A2	2.49483e-10	0.000108026
15_80558829	15	80558829	ENSSSCG00000022345	-	2.67628e-10	0.000108026
15_80558847	15	80558847	ENSSSCG00000022345	-	2.67628e-10	0.000108026
15_80560708	15	80560708	ENSSSCG00000022345	-	2.67628e-10	0.000108026
15_80560789	15	80560789	ENSSSCG00000022345	-	2.67628e-10	0.000108026
15_80561836	15	80561836	ENSSSCG00000022345	-	2.67628e-10	0.000108026
15_80569397	15	80569397	ENSSSCG00000022345	-	2.67628e-10	0.000108026
15_80572265	15	80572265	ENSSSCG00000022345	-	2.67628e-10	0.000108026
15_80574187	15	80574187	ENSSSCG00000022345	-	2.67628e-10	0.000108026
15_80576020	15	80576020	ENSSSCG00000022345	-	2.67628e-10	0.000108026
15_80576039	15	80576039	ENSSSCG00000022345	-	2.67628e-10	0.000108026
15_80576240	15	80576240	ENSSSCG00000022345	-	2.67628e-10	0.000108026
15_80582811	15	80582811	ENSSSCG00000022345	-	2.67628e-10	0.000108026
15_80597757	15	80597757	ENSSSCG00000022345	-	2.67628e-10	0.000108026
15_80601226	15	80601226	ENSSSCG00000022345	-	2.67628e-10	0.000108026
15_80604615	15	80604615	ENSSSCG00000022345	-	2.67628e-10	0.000108026
15_80605518	15	80605518	ENSSSCG00000022345	-	2.67628e-10	0.000108026
15_80620347	15	80620347	ENSSSCG00000022345	-	2.67628e-10	0.000108026
15_80626828	15	80626828	ENSSSCG00000022345	-	2.67628e-10	0.000108026
15_80628871	15	80628871	ENSSSCG00000022345	-	2.67628e-10	0.000108026
15_80631164	15	80631164	ENSSSCG00000022345	-	2.67628e-10	0.000108026
15_80654625	15	80654625	ENSSSCG00000022345	-	2.67628e-10	0.000108026
15_80660455	15	80660455	ENSSSCG00000022345	-	2.67628e-10	0.000108026
15_80673845	15	80673845	ENSSSCG00000022345	-	2.67628e-10	0.000108026
15_80675182	15	80675182	ENSSSCG00000022345	-	2.67628e-10	0.000108026
15_80687171	15	80687171	ENSSSCG00000022345	-	2.67628e-10	0.000108026
15_80690696	15	80690696	ENSSSCG00000022345	-	2.67628e-10	0.000108026
15_80708460	15	80708460	ENSSSCG00000022345	-	2.67628e-10	0.000108026
15_80728288	15	80728288	ENSSSCG00000022345	-	2.67628e-10	0.000108026
15_80729782	15	80729782	ENSSSCG00000022345	-	2.67628e-10	0.000108026
15_80730062	15	80730062	ENSSSCG00000022345	-	2.67628e-10	0.000108026
15_80730078	15	80730078	ENSSSCG00000022345	-	2.67628e-10	0.000108026
15_80736789	15	80736789	ENSSSCG00000022345	-	2.67628e-10	0.000108026
15_80746004	15	80746004	ENSSSCG00000022345	-	2.67628e-10	0.000108026
15_80759634	15	80759634	ENSSSCG00000022345	-	2.67628e-10	0.000108026
15_80759641	15	80759641	ENSSSCG00000022345	-	2.67628e-10	0.000108026
15_80759737	15	80759737	ENSSSCG00000022345	-	2.67628e-10	0.000108026
15_80759742	15	80759742	ENSSSCG00000022345	-	2.67628e-10	0.000108026
15_80759746	15	80759746	ENSSSCG00000022345	-	2.67628e-10	0.000108026
15_80759877	15	80759877	ENSSSCG00000022345	-	2.67628e-10	0.000108026
15_80761039	15	80761039	ENSSSCG00000022345	-	2.67628e-10	0.000108026
15_80762523	15	80762523	ENSSSCG00000022345	-	2.67628e-10	0.000108026
15_80851626	15	80851626	ENSSSCG00000022345	-	2.67628e-10	0.000108026
15_81160836	15	81160836	ENSSSCG00000022345	-	2.67628e-10	0.000108026
15_81188516	15	81188516	ENSSSCG00000022345	-	2.67628e-10	0.000108026
15_81192625	15	81192625	ENSSSCG00000022345	-	2.67628e-10	0.000108026
15_81210856	15	81210856	ENSSSCG00000022345	-	2.67628e-10	0.000108026
15_81224061	15	81224061	ENSSSCG00000022345	-	2.67628e-10	0.000108026
15_81233075	15	81233075	ENSSSCG00000022345	-	2.67628e-10	0.000108026
15_81237207	15	81237207	ENSSSCG00000022345	-	2.67628e-10	0.000108026
15_81359261	15	81359261	ENSSSCG00000022345	-	2.67628e-10	0.000108026
15_81457503	15	81457503	ENSSSCG00000022345	-	2.67628e-10	0.000108026
7_103665201	7	103665201	ENSSSCG00000040638	DIO2	2.96885e-10	0.000119273
7_103665236	7	103665236	ENSSSCG00000040638	DIO2	2.96885e-10	0.000119273
1_156370510	1	156370510	ENSSSCG00000045840	-	3.06047e-10	0.000122667
14_141739542	14	141739542	novel.354	-	3.15245e-10	0.000125766
14_141739543	14	141739543	novel.354	-	3.15245e-10	0.000125766
7_102891410	7	102891410	ENSSSCG00000040638	DIO2	3.1917e-10	0.000127037
7_23511104	7	23511104	ENSSSCG00000001422	C2	3.22144e-10	0.000127924
4_126432431	4	126432431	ENSSSCG00000006923	GBP2	3.23248e-10	0.000128065
15_79900107	15	79900107	ENSSSCG00000022345	-	3.34261e-10	0.000131216
15_80636408	15	80636408	ENSSSCG00000022345	-	3.34261e-10	0.000131216
15_80668483	15	80668483	ENSSSCG00000022345	-	3.34261e-10	0.000131216
15_80839481	15	80839481	ENSSSCG00000022345	-	3.34261e-10	0.000131216
4_98939260	4	98939260	ENSSSCG00000030547	PIP5K1A	3.50636e-10	0.000137051
15_80687039	15	80687039	ENSSSCG00000022345	-	3.50721e-10	0.000137051
4_98954319	4	98954319	ENSSSCG00000030547	PIP5K1A	3.73201e-10	0.000145503
2_49060388	2	49060388	ENSSSCG00000013410	SWAP70	3.77163e-10	0.000146715
7_24482467	7	24482467	ENSSSCG00000001422	C2	3.84986e-10	0.000149419
7_103732041	7	103732041	ENSSSCG00000040638	DIO2	4.12573e-10	0.000159765
3_111282665	3	111282665	ENSSSCG00000037201	MPV17	4.15753e-10	0.000160633
7_102516870	7	102516870	ENSSSCG00000040638	DIO2	4.48578e-10	0.000172926
5_62736736	5	62736736	ENSSSCG00000000660	A2M	4.50593e-10	0.000172926
5_62736737	5	62736737	ENSSSCG00000000660	A2M	4.50593e-10	0.000172926
2_8097756	2	8097756	ENSSSCG00000023669	SNORD30	4.70687e-10	0.000180234
15_108248	15	108248	ENSSSCG00000022011	NMI	4.89039e-10	0.000186845
2_49946127	2	49946127	ENSSSCG00000013410	SWAP70	4.99541e-10	0.00018959
2_50011355	2	50011355	ENSSSCG00000013410	SWAP70	4.99541e-10	0.00018959
2_50011364	2	50011364	ENSSSCG00000013410	SWAP70	4.99541e-10	0.00018959
2_50064645	2	50064645	ENSSSCG00000013410	SWAP70	5.0217e-10	0.000190167
1_268959091	1	268959091	ENSSSCG00000042855	-	5.18934e-10	0.000196083
15_80757965	15	80757965	ENSSSCG00000022345	-	5.62857e-10	0.000211747
15_80757969	15	80757969	ENSSSCG00000022345	-	5.62857e-10	0.000211747
6_99567311	6	99567311	ENSSSCG00000031587	-	5.83766e-10	0.000219122
5_63473363	5	63473363	ENSSSCG00000033146	CD163	5.86133e-10	0.000219122
2_49098930	2	49098930	ENSSSCG00000013410	SWAP70	5.86294e-10	0.000219122
7_102603479	7	102603479	ENSSSCG00000040638	DIO2	5.94437e-10	0.000221683
1_114125415	1	114125415	ENSSSCG00000004597	AQP9	6.19223e-10	0.000229015
1_114125527	1	114125527	ENSSSCG00000004597	AQP9	6.19223e-10	0.000229015
1_114136462	1	114136462	ENSSSCG00000004597	AQP9	6.19223e-10	0.000229015
13_19712442	13	19712442	ENSSSCG00000037371	TMPPE	6.19437e-10	0.000229015
2_49237188	2	49237188	ENSSSCG00000013410	SWAP70	6.32716e-10	0.00023292
2_50137151	2	50137151	ENSSSCG00000013410	SWAP70	6.32716e-10	0.00023292
9_40317649	9	40317649	ENSSSCG00000049415	-	6.39876e-10	0.000235051
1_132287327	1	132287327	ENSSSCG00000004789	THBS1	6.52653e-10	0.000239232
1_156367510	1	156367510	ENSSSCG00000045840	-	6.56704e-10	0.000240204
1_114135841	1	114135841	ENSSSCG00000004597	AQP9	6.61009e-10	0.000241264
5_62658599	5	62658599	ENSSSCG00000023868	-	6.75429e-10	0.000245252
1_156293115	1	156293115	ENSSSCG00000045840	-	6.76224e-10	0.000245252
1_156312161	1	156312161	ENSSSCG00000045840	-	6.76224e-10	0.000245252
1_130950357	1	130950357	ENSSSCG00000004789	THBS1	6.82178e-10	0.00024689
8_35977002	8	35977002	ENSSSCG00000008809	GABRG1	6.89415e-10	0.000247939
8_36526302	8	36526302	ENSSSCG00000008809	GABRG1	6.89415e-10	0.000247939
8_36530259	8	36530259	ENSSSCG00000008809	GABRG1	6.89415e-10	0.000247939
15_80765146	15	80765146	ENSSSCG00000022345	-	7.07788e-10	0.000254015
7_102224625	7	102224625	ENSSSCG00000040638	DIO2	7.13834e-10	0.00025565
7_103373452	7	103373452	ENSSSCG00000040638	DIO2	7.57153e-10	0.000270599
5_62876862	5	62876862	ENSSSCG00000023868	-	7.63381e-10	0.000272258
7_102201456	7	102201456	ENSSSCG00000040638	DIO2	7.76057e-10	0.000275681
5_62650830	5	62650830	ENSSSCG00000000660	A2M	7.76193e-10	0.000275681
15_80761082	15	80761082	ENSSSCG00000022345	-	7.78265e-10	0.000275845
1_270379708	1	270379708	ENSSSCG00000042855	-	7.86544e-10	0.000278205
7_24887578	7	24887578	ENSSSCG00000001422	C2	8.43446e-10	0.000297717
1_132376697	1	132376697	ENSSSCG00000004789	THBS1	8.8557e-10	0.000311945
2_49997536	2	49997536	ENSSSCG00000013410	SWAP70	8.98235e-10	0.000314469
2_50012055	2	50012055	ENSSSCG00000013410	SWAP70	8.98235e-10	0.000314469
2_50012059	2	50012059	ENSSSCG00000013410	SWAP70	8.98235e-10	0.000314469
17_6726213	17	6726213	ENSSSCG00000006995	ASAH1	9.13227e-10	0.000319066
1_156865455	1	156865455	ENSSSCG00000045840	-	9.32517e-10	0.000324144
3_111282318	3	111282318	ENSSSCG00000037201	MPV17	9.33328e-10	0.000324144
15_80582607	15	80582607	ENSSSCG00000022345	-	9.35318e-10	0.000324144
15_80740246	15	80740246	ENSSSCG00000022345	-	9.35318e-10	0.000324144
1_132088429	1	132088429	ENSSSCG00000004789	THBS1	9.56617e-10	0.000330857
9_2135294	9	2135294	ENSSSCG00000033089	-	9.82488e-10	0.000339121
3_8839248	3	8839248	ENSSSCG00000025698	SERPINE1	1.04847e-09	0.00036117
15_106184487	15	106184487	ENSSSCG00000033533	-	1.05331e-09	0.000362108
15_80761756	15	80761756	ENSSSCG00000022345	-	1.10551e-09	0.000379293
7_24887500	7	24887500	ENSSSCG00000001422	C2	1.11416e-09	0.000381499
2_40131860	2	40131860	ENSSSCG00000037358	HPS5	1.14961e-09	0.000392853
7_103661210	7	103661210	ENSSSCG00000040638	DIO2	1.18234e-09	0.000403234
17_5489939	17	5489939	ENSSSCG00000006995	ASAH1	1.18699e-09	0.000404018
2_50012120	2	50012120	ENSSSCG00000013410	SWAP70	1.231e-09	0.000418167
15_106250384	15	106250384	ENSSSCG00000033533	-	1.23714e-09	0.000418595
15_106297711	15	106297711	ENSSSCG00000033533	-	1.23714e-09	0.000418595
9_50928649	9	50928649	ENSSSCG00000031725	SNORD14	1.26565e-09	0.000427399
15_106424671	15	106424671	ENSSSCG00000033533	-	1.29105e-09	0.00043512
6_86678224	6	86678224	ENSSSCG00000047080	-	1.29404e-09	0.000435271
15_38281781	15	38281781	ENSSSCG00000032503	-	1.32887e-09	0.000444372
15_38286181	15	38286181	ENSSSCG00000032503	-	1.32887e-09	0.000444372
15_38286182	15	38286182	ENSSSCG00000032503	-	1.32887e-09	0.000444372
9_2421651	9	2421651	ENSSSCG00000031610	-	1.33481e-09	0.000445492
7_25044633	7	25044633	ENSSSCG00000001458	-	1.34377e-09	0.000447611
14_10501761	14	10501761	ENSSSCG00000041442	-	1.35063e-09	0.000448785
11_26394253	11	26394253	ENSSSCG00000031378	KBTBD6	1.35253e-09	0.000448785
13_159025429	13	159025429	ENSSSCG00000011973	COL8A1	1.39975e-09	0.000463558
7_24468632	7	24468632	ENSSSCG00000001422	C2	1.40507e-09	0.000464424
6_86703098	6	86703098	ENSSSCG00000047080	-	1.44352e-09	0.000475302
6_86719114	6	86719114	ENSSSCG00000047080	-	1.44352e-09	0.000475302
6_83131542	6	83131542	ENSSSCG00000026386	SLC30A2	1.44677e-09	0.000475459
12_60249954	12	60249954	ENSSSCG00000034364	SPECC1	1.45164e-09	0.000475522
15_80765156	15	80765156	ENSSSCG00000022345	-	1.45251e-09	0.000475522
12_21462736	12	21462736	ENSSSCG00000033629	KLHL10	1.49658e-09	0.000489017
3_7720272	3	7720272	ENSSSCG00000007642	-	1.50761e-09	0.000491683
19_10556436	19	10556436	ENSSSCG00000012119	TMSB4X	1.5203e-09	0.000494882
6_86681761	6	86681761	ENSSSCG00000047080	-	1.56228e-09	0.000507585
7_102603474	7	102603474	ENSSSCG00000040638	DIO2	1.57985e-09	0.000512323
1_16427880	1	16427880	ENSSSCG00000032525	-	1.58709e-09	0.000512331
1_16427887	1	16427887	ENSSSCG00000032525	-	1.58709e-09	0.000512331
1_156861861	1	156861861	ENSSSCG00000045840	-	1.58884e-09	0.000512331
2_50009253	2	50009253	ENSSSCG00000013410	SWAP70	1.60967e-09	0.000518074
6_86686821	6	86686821	ENSSSCG00000047080	-	1.73176e-09	0.000556327
3_5596845	3	5596845	ENSSSCG00000037070	GRID2IP	1.76376e-09	0.000565546
9_132534309	9	132534309	ENSSSCG00000028293	RCOR3	1.92427e-09	0.000612435
9_132534324	9	132534324	ENSSSCG00000028293	RCOR3	1.92427e-09	0.000612435
9_132534336	9	132534336	ENSSSCG00000028293	RCOR3	1.92427e-09	0.000612435
9_132534355	9	132534355	ENSSSCG00000028293	RCOR3	1.92427e-09	0.000612435
7_102380357	7	102380357	ENSSSCG00000040638	DIO2	1.97009e-09	0.000625858
7_24478888	7	24478888	ENSSSCG00000001422	C2	1.99112e-09	0.00063137
16_59533462	16	59533462	ENSSSCG00000017022	HMMR	2.09973e-09	0.000663356
16_59617350	16	59617350	ENSSSCG00000017022	HMMR	2.09973e-09	0.000663356
8_104126454	8	104126454	ENSSSCG00000031773	-	2.1193e-09	0.000668308
9_2196067	9	2196067	ENSSSCG00000033089	-	2.13653e-09	0.000672505
8_130453657	8	130453657	ENSSSCG00000026196	FAM13A	2.16175e-09	0.000679197
5_62736736	5	62736736	ENSSSCG00000034555	-	2.29366e-09	0.000718014
5_62736737	5	62736737	ENSSSCG00000034555	-	2.29366e-09	0.000718014
7_25223494	7	25223494	ENSSSCG00000001458	-	2.31382e-09	0.000719741
5_62558907	5	62558907	ENSSSCG00000000663	KLRG1	2.31596e-09	0.000719741
5_62750766	5	62750766	ENSSSCG00000000663	KLRG1	2.31596e-09	0.000719741
5_62753438	5	62753438	ENSSSCG00000000663	KLRG1	2.31596e-09	0.000719741
15_37430767	15	37430767	ENSSSCG00000032503	-	2.33133e-09	0.0007219
15_38202190	15	38202190	ENSSSCG00000032503	-	2.33133e-09	0.0007219
19_10472328	19	10472328	ENSSSCG00000012119	TMSB4X	2.38423e-09	0.000735627
19_10538475	19	10538475	ENSSSCG00000012119	TMSB4X	2.38423e-09	0.000735627
7_103731744	7	103731744	ENSSSCG00000040638	DIO2	2.43159e-09	0.000748892
7_25004002	7	25004002	ENSSSCG00000001422	C2	2.44848e-09	0.000752742
1_268991999	1	268991999	ENSSSCG00000042855	-	2.4533e-09	0.000752873
7_20497788	7	20497788	ENSSSCG00000035153	TRIM38	2.55269e-09	0.000781975
9_50852909	9	50852909	ENSSSCG00000031725	SNORD14	2.61141e-09	0.000798539
7_24485487	7	24485487	ENSSSCG00000001422	C2	2.64151e-09	0.000804873
7_24485514	7	24485514	ENSSSCG00000001422	C2	2.64151e-09	0.000804873
7_24766650	7	24766650	ENSSSCG00000001422	C2	2.66729e-09	0.000811287
7_32454712	7	32454712	ENSSSCG00000001561	ETV7	2.71653e-09	0.000824802
6_86709888	6	86709888	ENSSSCG00000047080	-	2.75007e-09	0.00083351
15_106299731	15	106299731	ENSSSCG00000033533	-	2.77698e-09	0.000838702
15_106303619	15	106303619	ENSSSCG00000033533	-	2.77698e-09	0.000838702
15_106365557	15	106365557	ENSSSCG00000033533	-	2.80263e-09	0.000844963
15_38281698	15	38281698	ENSSSCG00000032503	-	2.82943e-09	0.000848568
15_38283160	15	38283160	ENSSSCG00000032503	-	2.82943e-09	0.000848568
15_38286714	15	38286714	ENSSSCG00000032503	-	2.82943e-09	0.000848568
9_51002699	9	51002699	ENSSSCG00000015175	VWA5A	2.87657e-09	0.000859698
9_51002719	9	51002719	ENSSSCG00000015175	VWA5A	2.87657e-09	0.000859698
7_102535957	7	102535957	ENSSSCG00000040638	DIO2	2.89334e-09	0.000863207
7_102539885	7	102539885	ENSSSCG00000040638	DIO2	2.95357e-09	0.000878825
15_106419653	15	106419653	ENSSSCG00000033533	-	2.95593e-09	0.000878825
7_24463985	7	24463985	ENSSSCG00000001422	C2	2.96456e-09	0.000879866
5_64490217	5	64490217	ENSSSCG00000025537	PTPN6	2.97151e-09	0.000880404
15_38830550	15	38830550	ENSSSCG00000032503	-	3.06286e-09	0.000905906
9_50903074	9	50903074	ENSSSCG00000031725	SNORD14	3.12054e-09	0.000921376
7_23511104	7	23511104	ENSSSCG00000001427	C4A	3.24893e-09	0.000956465
4_6599756	4	6599756	ENSSSCG00000042798	-	3.25053e-09	0.000956465
14_141739519	14	141739519	novel.354	-	3.31574e-09	0.000973982
15_106424571	15	106424571	ENSSSCG00000033533	-	3.39716e-09	0.000996195
7_103684292	7	103684292	ENSSSCG00000040638	DIO2	3.45053e-09	0.00100644
15_37364673	15	37364673	ENSSSCG00000032503	-	3.47881e-09	0.00100644
2_48770450	2	48770450	ENSSSCG00000013410	SWAP70	3.52009e-09	0.00100644
2_48770498	2	48770498	ENSSSCG00000013410	SWAP70	3.52009e-09	0.00100644
2_48785522	2	48785522	ENSSSCG00000013410	SWAP70	3.52009e-09	0.00100644
2_48874138	2	48874138	ENSSSCG00000013410	SWAP70	3.52009e-09	0.00100644
2_48888232	2	48888232	ENSSSCG00000013410	SWAP70	3.52009e-09	0.00100644
2_49076186	2	49076186	ENSSSCG00000013410	SWAP70	3.52009e-09	0.00100644
2_49120752	2	49120752	ENSSSCG00000013410	SWAP70	3.52009e-09	0.00100644
2_50010379	2	50010379	ENSSSCG00000013410	SWAP70	3.52009e-09	0.00100644
2_50035487	2	50035487	ENSSSCG00000013410	SWAP70	3.52009e-09	0.00100644
2_50040554	2	50040554	ENSSSCG00000013410	SWAP70	3.52009e-09	0.00100644
2_50045941	2	50045941	ENSSSCG00000013410	SWAP70	3.52009e-09	0.00100644
2_50078457	2	50078457	ENSSSCG00000013410	SWAP70	3.52009e-09	0.00100644
2_50648689	2	50648689	ENSSSCG00000013410	SWAP70	3.52009e-09	0.00100644
10_19841618	10	19841618	ENSSSCG00000010894	TP53BP2	3.54815e-09	0.00101277
6_100090365	6	100090365	ENSSSCG00000031587	-	3.62792e-09	0.0010304
6_100960854	6	100960854	ENSSSCG00000031587	-	3.62792e-09	0.0010304
6_101049329	6	101049329	ENSSSCG00000031587	-	3.62792e-09	0.0010304
7_32159005	7	32159005	ENSSSCG00000001561	ETV7	3.64346e-09	0.0010331
8_109778666	8	109778666	ENSSSCG00000031348	ALPK1	3.65465e-09	0.00103456
16_33901111	16	33901111	ENSSSCG00000016900	ESM1	3.6915e-09	0.00104327
2_165108	2	165108	ENSSSCG00000012853	IRF7	3.75479e-09	0.00105941
17_4050079	17	4050079	ENSSSCG00000006979	MSR1	3.84324e-09	0.0010778
8_2796867	8	2796867	ENSSSCG00000032151	CPZ	3.97578e-09	0.0010778
8_2796919	8	2796919	ENSSSCG00000032151	CPZ	3.97578e-09	0.0010778
8_2796920	8	2796920	ENSSSCG00000032151	CPZ	3.97578e-09	0.0010778
5_63468163	5	63468163	ENSSSCG00000000663	KLRG1	4.13405e-09	0.0010778
8_2796879	8	2796879	ENSSSCG00000032151	CPZ	4.22888e-09	0.0010778
17_12235915	17	12235915	ENSSSCG00000007027	SLC20A2	4.22993e-09	0.0010778
6_86665837	6	86665837	ENSSSCG00000047080	-	4.23462e-09	0.0010778
6_86665962	6	86665962	ENSSSCG00000047080	-	4.23462e-09	0.0010778
6_86666146	6	86666146	ENSSSCG00000047080	-	4.23462e-09	0.0010778
6_86666236	6	86666236	ENSSSCG00000047080	-	4.23462e-09	0.0010778
6_86666285	6	86666285	ENSSSCG00000047080	-	4.23462e-09	0.0010778
6_86666303	6	86666303	ENSSSCG00000047080	-	4.23462e-09	0.0010778
6_86666324	6	86666324	ENSSSCG00000047080	-	4.23462e-09	0.0010778
6_86666354	6	86666354	ENSSSCG00000047080	-	4.23462e-09	0.0010778
6_86666357	6	86666357	ENSSSCG00000047080	-	4.23462e-09	0.0010778
6_86666401	6	86666401	ENSSSCG00000047080	-	4.23462e-09	0.0010778
6_86666629	6	86666629	ENSSSCG00000047080	-	4.23462e-09	0.0010778
6_86666685	6	86666685	ENSSSCG00000047080	-	4.23462e-09	0.0010778
6_86666742	6	86666742	ENSSSCG00000047080	-	4.23462e-09	0.0010778
6_86666775	6	86666775	ENSSSCG00000047080	-	4.23462e-09	0.0010778
6_86666788	6	86666788	ENSSSCG00000047080	-	4.23462e-09	0.0010778
6_86667140	6	86667140	ENSSSCG00000047080	-	4.23462e-09	0.0010778
6_86667151	6	86667151	ENSSSCG00000047080	-	4.23462e-09	0.0010778
6_86667245	6	86667245	ENSSSCG00000047080	-	4.23462e-09	0.0010778
6_86670516	6	86670516	ENSSSCG00000047080	-	4.23462e-09	0.0010778
6_86670713	6	86670713	ENSSSCG00000047080	-	4.23462e-09	0.0010778
6_86670837	6	86670837	ENSSSCG00000047080	-	4.23462e-09	0.0010778
6_86670891	6	86670891	ENSSSCG00000047080	-	4.23462e-09	0.0010778
6_86671565	6	86671565	ENSSSCG00000047080	-	4.23462e-09	0.0010778
6_86671770	6	86671770	ENSSSCG00000047080	-	4.23462e-09	0.0010778
6_86671929	6	86671929	ENSSSCG00000047080	-	4.23462e-09	0.0010778
6_86675082	6	86675082	ENSSSCG00000047080	-	4.23462e-09	0.0010778
6_86675252	6	86675252	ENSSSCG00000047080	-	4.23462e-09	0.0010778
6_86675415	6	86675415	ENSSSCG00000047080	-	4.23462e-09	0.0010778
6_86675447	6	86675447	ENSSSCG00000047080	-	4.23462e-09	0.0010778
6_86675619	6	86675619	ENSSSCG00000047080	-	4.23462e-09	0.0010778
6_86675708	6	86675708	ENSSSCG00000047080	-	4.23462e-09	0.0010778
6_86677832	6	86677832	ENSSSCG00000047080	-	4.23462e-09	0.0010778
6_86678096	6	86678096	ENSSSCG00000047080	-	4.23462e-09	0.0010778
6_86683015	6	86683015	ENSSSCG00000047080	-	4.23462e-09	0.0010778
6_86686258	6	86686258	ENSSSCG00000047080	-	4.23462e-09	0.0010778
6_86686989	6	86686989	ENSSSCG00000047080	-	4.23462e-09	0.0010778
6_86687383	6	86687383	ENSSSCG00000047080	-	4.23462e-09	0.0010778
6_86687569	6	86687569	ENSSSCG00000047080	-	4.23462e-09	0.0010778
6_86687600	6	86687600	ENSSSCG00000047080	-	4.23462e-09	0.0010778
6_86687809	6	86687809	ENSSSCG00000047080	-	4.23462e-09	0.0010778
6_86689323	6	86689323	ENSSSCG00000047080	-	4.23462e-09	0.0010778
6_86690481	6	86690481	ENSSSCG00000047080	-	4.23462e-09	0.0010778
6_86690747	6	86690747	ENSSSCG00000047080	-	4.23462e-09	0.0010778
6_86701879	6	86701879	ENSSSCG00000047080	-	4.23462e-09	0.0010778
6_86701894	6	86701894	ENSSSCG00000047080	-	4.23462e-09	0.0010778
6_86703567	6	86703567	ENSSSCG00000047080	-	4.23462e-09	0.0010778
6_86703801	6	86703801	ENSSSCG00000047080	-	4.23462e-09	0.0010778
6_86704017	6	86704017	ENSSSCG00000047080	-	4.23462e-09	0.0010778
6_86704504	6	86704504	ENSSSCG00000047080	-	4.23462e-09	0.0010778
6_86705063	6	86705063	ENSSSCG00000047080	-	4.23462e-09	0.0010778
6_86705114	6	86705114	ENSSSCG00000047080	-	4.23462e-09	0.0010778
6_86705187	6	86705187	ENSSSCG00000047080	-	4.23462e-09	0.0010778
6_86705229	6	86705229	ENSSSCG00000047080	-	4.23462e-09	0.0010778
6_86706907	6	86706907	ENSSSCG00000047080	-	4.23462e-09	0.0010778
6_86707498	6	86707498	ENSSSCG00000047080	-	4.23462e-09	0.0010778
6_86707774	6	86707774	ENSSSCG00000047080	-	4.23462e-09	0.0010778
6_86707814	6	86707814	ENSSSCG00000047080	-	4.23462e-09	0.0010778
6_86709264	6	86709264	ENSSSCG00000047080	-	4.23462e-09	0.0010778
6_86717079	6	86717079	ENSSSCG00000047080	-	4.23462e-09	0.0010778
19_10492524	19	10492524	ENSSSCG00000012119	TMSB4X	4.31838e-09	0.00108623
19_10495068	19	10495068	ENSSSCG00000012119	TMSB4X	4.31838e-09	0.00108623
19_10514192	19	10514192	ENSSSCG00000012119	TMSB4X	4.31838e-09	0.00108623
19_10516983	19	10516983	ENSSSCG00000012119	TMSB4X	4.31838e-09	0.00108623
19_10517149	19	10517149	ENSSSCG00000012119	TMSB4X	4.31838e-09	0.00108623
19_10538390	19	10538390	ENSSSCG00000012119	TMSB4X	4.31838e-09	0.00108623
19_10538419	19	10538419	ENSSSCG00000012119	TMSB4X	4.31838e-09	0.00108623
19_10538525	19	10538525	ENSSSCG00000012119	TMSB4X	4.31838e-09	0.00108623
15_80567473	15	80567473	ENSSSCG00000022345	-	4.32844e-09	0.00108716
5_63472036	5	63472036	ENSSSCG00000033146	CD163	4.43897e-09	0.00111329
18_37510987	18	37510987	ENSSSCG00000042721	-	4.55634e-09	0.00112952
18_37543011	18	37543011	ENSSSCG00000042721	-	4.55634e-09	0.00112952
18_37560148	18	37560148	ENSSSCG00000042721	-	4.55634e-09	0.00112952
18_37571211	18	37571211	ENSSSCG00000042721	-	4.55634e-09	0.00112952
18_37575923	18	37575923	ENSSSCG00000042721	-	4.55634e-09	0.00112952
18_37585862	18	37585862	ENSSSCG00000042721	-	4.55634e-09	0.00112952
18_37585864	18	37585864	ENSSSCG00000042721	-	4.55634e-09	0.00112952
18_37589274	18	37589274	ENSSSCG00000042721	-	4.55634e-09	0.00112952
1_269827178	1	269827178	ENSSSCG00000042855	-	4.59028e-09	0.00113629
8_35616446	8	35616446	ENSSSCG00000008809	GABRG1	4.60172e-09	0.00113748
2_49703016	2	49703016	ENSSSCG00000013410	SWAP70	4.72143e-09	0.00116539
7_24479944	7	24479944	ENSSSCG00000001422	C2	4.83316e-09	0.00117272
7_24479945	7	24479945	ENSSSCG00000001422	C2	4.83316e-09	0.00117272
7_24484753	7	24484753	ENSSSCG00000001422	C2	4.83316e-09	0.00117272
7_24484764	7	24484764	ENSSSCG00000001422	C2	4.83316e-09	0.00117272
7_24485343	7	24485343	ENSSSCG00000001422	C2	4.83316e-09	0.00117272
7_24485844	7	24485844	ENSSSCG00000001422	C2	4.83316e-09	0.00117272
7_24488352	7	24488352	ENSSSCG00000001422	C2	4.83316e-09	0.00117272
7_24761575	7	24761575	ENSSSCG00000001422	C2	4.83316e-09	0.00117272
7_24778015	7	24778015	ENSSSCG00000001422	C2	4.83316e-09	0.00117272
7_24798030	7	24798030	ENSSSCG00000001422	C2	4.83316e-09	0.00117272
7_24945687	7	24945687	ENSSSCG00000001422	C2	4.83316e-09	0.00117272
7_25023929	7	25023929	ENSSSCG00000001422	C2	4.83316e-09	0.00117272
7_102233249	7	102233249	ENSSSCG00000040638	DIO2	4.87239e-09	0.00118057
7_24673888	7	24673888	ENSSSCG00000001422	C2	4.99355e-09	0.0011992
1_155976265	1	155976265	ENSSSCG00000045840	-	4.99559e-09	0.0011992
8_2768216	8	2768216	ENSSSCG00000032151	CPZ	5.01919e-09	0.0011992
8_2768308	8	2768308	ENSSSCG00000032151	CPZ	5.01919e-09	0.0011992
8_2768461	8	2768461	ENSSSCG00000032151	CPZ	5.01919e-09	0.0011992
8_2768847	8	2768847	ENSSSCG00000032151	CPZ	5.01919e-09	0.0011992
8_2846445	8	2846445	ENSSSCG00000032151	CPZ	5.01919e-09	0.0011992
8_2846464	8	2846464	ENSSSCG00000032151	CPZ	5.01919e-09	0.0011992
8_2852203	8	2852203	ENSSSCG00000032151	CPZ	5.01919e-09	0.0011992
8_2864090	8	2864090	ENSSSCG00000032151	CPZ	5.01919e-09	0.0011992
8_103968397	8	103968397	ENSSSCG00000031773	-	5.134e-09	0.00122281
8_2849486	8	2849486	ENSSSCG00000032151	CPZ	5.13719e-09	0.00122281
15_106201349	15	106201349	ENSSSCG00000033533	-	5.13936e-09	0.00122281
7_102265646	7	102265646	ENSSSCG00000040638	DIO2	5.16093e-09	0.00122624
13_160033677	13	160033677	ENSSSCG00000011973	COL8A1	5.21964e-09	0.00123847
2_70352509	2	70352509	ENSSSCG00000032282	ACP5	5.35654e-09	0.00126855
8_35972620	8	35972620	ENSSSCG00000008809	GABRG1	5.3612e-09	0.00126855
1_156556067	1	156556067	ENSSSCG00000045840	-	5.51557e-09	0.00130328
12_54361944	12	54361944	ENSSSCG00000017986	NDEL1	5.53659e-09	0.00130476
7_102265679	7	102265679	ENSSSCG00000040638	DIO2	5.53705e-09	0.00130476
14_141739542	14	141739542	ENSSSCG00000010772	ADAM8	5.63182e-09	0.00132346
14_141739543	14	141739543	ENSSSCG00000010772	ADAM8	5.63182e-09	0.00132346
7_19857876	7	19857876	ENSSSCG00000035153	TRIM38	5.69606e-09	0.0013349
7_19857877	7	19857877	ENSSSCG00000035153	TRIM38	5.69606e-09	0.0013349
4_1459071	4	1459071	ENSSSCG00000034820	MAFA	5.87626e-09	0.00137525
8_103821749	8	103821749	ENSSSCG00000031773	-	6.05536e-09	0.00141523
4_81665211	4	81665211	ENSSSCG00000006289	F5	6.10668e-09	0.00142528
7_104241501	7	104241501	ENSSSCG00000040638	DIO2	6.20052e-09	0.00144522
15_106429566	15	106429566	ENSSSCG00000033533	-	6.43676e-09	0.00149825
1_270379982	1	270379982	ENSSSCG00000042855	-	6.48179e-09	0.00150668
13_29434958	13	29434958	ENSSSCG00000045673	-	6.63935e-09	0.00154122
8_35937542	8	35937542	ENSSSCG00000008809	GABRG1	6.65265e-09	0.00154222
6_85018030	6	85018030	ENSSSCG00000047080	-	6.70674e-09	0.0015464
6_86671078	6	86671078	ENSSSCG00000047080	-	6.70674e-09	0.0015464
6_86671082	6	86671082	ENSSSCG00000047080	-	6.70674e-09	0.0015464
6_86671099	6	86671099	ENSSSCG00000047080	-	6.70674e-09	0.0015464
7_24887578	7	24887578	ENSSSCG00000001458	-	6.78939e-09	0.00155118
9_49188675	9	49188675	ENSSSCG00000031725	SNORD14	6.91458e-09	0.00155118
8_104122347	8	104122347	ENSSSCG00000031773	-	6.91804e-09	0.00155118
6_85065706	6	85065706	ENSSSCG00000047080	-	6.98324e-09	0.00155118
15_106312209	15	106312209	ENSSSCG00000033533	-	6.98394e-09	0.00155118
14_141585562	14	141585562	ENSSSCG00000010772	ADAM8	7.00765e-09	0.00155118
15_106179616	15	106179616	ENSSSCG00000033533	-	7.05827e-09	0.00155118
8_103737764	8	103737764	ENSSSCG00000031773	-	7.17054e-09	0.00155118
8_103740583	8	103740583	ENSSSCG00000031773	-	7.17054e-09	0.00155118
8_103778102	8	103778102	ENSSSCG00000031773	-	7.17054e-09	0.00155118
8_103804261	8	103804261	ENSSSCG00000031773	-	7.17054e-09	0.00155118
8_103823451	8	103823451	ENSSSCG00000031773	-	7.17054e-09	0.00155118
8_103849848	8	103849848	ENSSSCG00000031773	-	7.17054e-09	0.00155118
8_103850388	8	103850388	ENSSSCG00000031773	-	7.17054e-09	0.00155118
8_103851837	8	103851837	ENSSSCG00000031773	-	7.17054e-09	0.00155118
8_103852568	8	103852568	ENSSSCG00000031773	-	7.17054e-09	0.00155118
8_103853090	8	103853090	ENSSSCG00000031773	-	7.17054e-09	0.00155118
8_103979190	8	103979190	ENSSSCG00000031773	-	7.17054e-09	0.00155118
8_103979232	8	103979232	ENSSSCG00000031773	-	7.17054e-09	0.00155118
8_103980236	8	103980236	ENSSSCG00000031773	-	7.17054e-09	0.00155118
8_103980387	8	103980387	ENSSSCG00000031773	-	7.17054e-09	0.00155118
8_103983581	8	103983581	ENSSSCG00000031773	-	7.17054e-09	0.00155118
8_103983646	8	103983646	ENSSSCG00000031773	-	7.17054e-09	0.00155118
8_103984699	8	103984699	ENSSSCG00000031773	-	7.17054e-09	0.00155118
8_103989029	8	103989029	ENSSSCG00000031773	-	7.17054e-09	0.00155118
8_103989592	8	103989592	ENSSSCG00000031773	-	7.17054e-09	0.00155118
8_103989598	8	103989598	ENSSSCG00000031773	-	7.17054e-09	0.00155118
8_103990566	8	103990566	ENSSSCG00000031773	-	7.17054e-09	0.00155118
8_103995971	8	103995971	ENSSSCG00000031773	-	7.17054e-09	0.00155118
8_103996460	8	103996460	ENSSSCG00000031773	-	7.17054e-09	0.00155118
8_104014440	8	104014440	ENSSSCG00000031773	-	7.17054e-09	0.00155118
8_104060616	8	104060616	ENSSSCG00000031773	-	7.17054e-09	0.00155118
8_104068195	8	104068195	ENSSSCG00000031773	-	7.17054e-09	0.00155118
8_104069305	8	104069305	ENSSSCG00000031773	-	7.17054e-09	0.00155118
8_104080223	8	104080223	ENSSSCG00000031773	-	7.17054e-09	0.00155118
8_104082642	8	104082642	ENSSSCG00000031773	-	7.17054e-09	0.00155118
8_104083596	8	104083596	ENSSSCG00000031773	-	7.17054e-09	0.00155118
8_104090940	8	104090940	ENSSSCG00000031773	-	7.17054e-09	0.00155118
8_104092569	8	104092569	ENSSSCG00000031773	-	7.17054e-09	0.00155118
8_104110167	8	104110167	ENSSSCG00000031773	-	7.17054e-09	0.00155118
8_104110404	8	104110404	ENSSSCG00000031773	-	7.17054e-09	0.00155118
8_104113062	8	104113062	ENSSSCG00000031773	-	7.17054e-09	0.00155118
8_104114313	8	104114313	ENSSSCG00000031773	-	7.17054e-09	0.00155118
8_104122629	8	104122629	ENSSSCG00000031773	-	7.17054e-09	0.00155118
8_104130431	8	104130431	ENSSSCG00000031773	-	7.17054e-09	0.00155118
8_104130734	8	104130734	ENSSSCG00000031773	-	7.17054e-09	0.00155118
8_104130859	8	104130859	ENSSSCG00000031773	-	7.17054e-09	0.00155118
8_104136270	8	104136270	ENSSSCG00000031773	-	7.17054e-09	0.00155118
8_104136914	8	104136914	ENSSSCG00000031773	-	7.17054e-09	0.00155118
15_106298331	15	106298331	ENSSSCG00000033533	-	7.26714e-09	0.0015701
7_24887500	7	24887500	ENSSSCG00000001458	-	7.31107e-09	0.0015766
13_32016064	13	32016064	ENSSSCG00000011379	KLHDC8B	7.31563e-09	0.0015766
9_71041826	9	71041826	novel.1132	-	7.61559e-09	0.00163713
9_71042941	9	71042941	novel.1132	-	7.61559e-09	0.00163713
8_105313529	8	105313529	ENSSSCG00000031773	-	7.75196e-09	0.00166436
5_63469373	5	63469373	ENSSSCG00000000663	KLRG1	7.7773e-09	0.00166772
9_2177486	9	2177486	ENSSSCG00000033089	-	7.83961e-09	0.00167694
7_79184727	7	79184727	ENSSSCG00000029550	-	7.84525e-09	0.00167694
18_28959374	18	28959374	ENSSSCG00000016625	CTTNBP2	7.8518e-09	0.00167694
7_103086549	7	103086549	ENSSSCG00000040638	DIO2	7.85939e-09	0.00167694
5_62602160	5	62602160	ENSSSCG00000023868	-	7.98789e-09	0.00170159
7_24478888	7	24478888	ENSSSCG00000001427	C4A	7.99479e-09	0.00170159
6_86690458	6	86690458	ENSSSCG00000047080	-	8.08146e-09	0.00171791
4_82459674	4	82459674	novel.731	-	8.10985e-09	0.00172181
2_117488802	2	117488802	ENSSSCG00000034993	NREP	8.20844e-09	0.00174059
8_2815685	8	2815685	ENSSSCG00000032151	CPZ	8.37703e-09	0.00177414
20_6736568	20	6736568	ENSSSCG00000039926	-	8.42978e-09	0.00177854
7_24598309	7	24598309	ENSSSCG00000001422	C2	8.44965e-09	0.00177854
7_24774001	7	24774001	ENSSSCG00000001422	C2	8.44965e-09	0.00177854
7_24931048	7	24931048	ENSSSCG00000001422	C2	8.44965e-09	0.00177854
7_24949008	7	24949008	ENSSSCG00000001422	C2	8.44965e-09	0.00177854
7_24488370	7	24488370	ENSSSCG00000001422	C2	8.62073e-09	0.00181233
2_50075860	2	50075860	ENSSSCG00000013410	SWAP70	8.64807e-09	0.00181585
17_14432116	17	14432116	ENSSSCG00000007043	GPCPD1	8.81331e-09	0.00184829
4_82415496	4	82415496	novel.731	-	8.87843e-09	0.0018574
4_82420419	4	82420419	novel.731	-	8.87843e-09	0.0018574
7_103732063	7	103732063	ENSSSCG00000040638	DIO2	8.92251e-09	0.00186435
8_35948490	8	35948490	ENSSSCG00000008809	GABRG1	9.28797e-09	0.00193365
8_35955075	8	35955075	ENSSSCG00000008809	GABRG1	9.28797e-09	0.00193365
8_36448043	8	36448043	ENSSSCG00000008809	GABRG1	9.28797e-09	0.00193365
12_53924442	12	53924442	ENSSSCG00000017986	NDEL1	9.39377e-09	0.0019533
12_53785001	12	53785001	ENSSSCG00000017986	NDEL1	9.45964e-09	0.00196462
5_62658599	5	62658599	ENSSSCG00000000660	A2M	9.4835e-09	0.00196719
19_42870538	19	42870538	ENSSSCG00000021591	-	9.52947e-09	0.00197434
15_106263111	15	106263111	ENSSSCG00000033533	-	9.71601e-09	0.00200331
15_106306502	15	106306502	ENSSSCG00000033533	-	9.71601e-09	0.00200331
15_106306531	15	106306531	ENSSSCG00000033533	-	9.71601e-09	0.00200331
15_106326602	15	106326602	ENSSSCG00000033533	-	9.71601e-09	0.00200331
9_2497153	9	2497153	ENSSSCG00000033089	-	9.9328e-09	0.00204555
7_103222275	7	103222275	ENSSSCG00000040638	DIO2	9.94649e-09	0.00204591
8_103821680	8	103821680	ENSSSCG00000031773	-	1.01349e-08	0.0020669
7_24996044	7	24996044	ENSSSCG00000001458	-	1.01376e-08	0.0020669
14_10501738	14	10501738	ENSSSCG00000041442	-	1.01493e-08	0.0020669
8_104109517	8	104109517	ENSSSCG00000031773	-	1.01537e-08	0.0020669
15_37718725	15	37718725	ENSSSCG00000032503	-	1.0169e-08	0.0020669
15_37719812	15	37719812	ENSSSCG00000032503	-	1.0169e-08	0.0020669
15_37719814	15	37719814	ENSSSCG00000032503	-	1.0169e-08	0.0020669
15_37722490	15	37722490	ENSSSCG00000032503	-	1.0169e-08	0.0020669
15_37723757	15	37723757	ENSSSCG00000032503	-	1.0169e-08	0.0020669
15_37723865	15	37723865	ENSSSCG00000032503	-	1.0169e-08	0.0020669
5_63338277	5	63338277	ENSSSCG00000000660	A2M	1.02004e-08	0.00206993
15_106423576	15	106423576	ENSSSCG00000033533	-	1.0208e-08	0.00206993
15_106423554	15	106423554	ENSSSCG00000033533	-	1.03332e-08	0.0020915
2_41596095	2	41596095	ENSSSCG00000037358	HPS5	1.03388e-08	0.0020915
13_205109618	13	205109618	novel.280	-	1.04315e-08	0.00210776
8_130436701	8	130436701	ENSSSCG00000026196	FAM13A	1.05568e-08	0.00212119
8_109778583	8	109778583	ENSSSCG00000031348	ALPK1	1.0634e-08	0.00212119
8_109866186	8	109866186	ENSSSCG00000031348	ALPK1	1.0634e-08	0.00212119
8_110099467	8	110099467	ENSSSCG00000031348	ALPK1	1.0634e-08	0.00212119
8_110099485	8	110099485	ENSSSCG00000031348	ALPK1	1.0634e-08	0.00212119
8_110100831	8	110100831	ENSSSCG00000031348	ALPK1	1.0634e-08	0.00212119
8_110100838	8	110100838	ENSSSCG00000031348	ALPK1	1.0634e-08	0.00212119
8_110100843	8	110100843	ENSSSCG00000031348	ALPK1	1.0634e-08	0.00212119
8_110336378	8	110336378	ENSSSCG00000031348	ALPK1	1.0634e-08	0.00212119
8_110336384	8	110336384	ENSSSCG00000031348	ALPK1	1.0634e-08	0.00212119
8_110336394	8	110336394	ENSSSCG00000031348	ALPK1	1.0634e-08	0.00212119
15_106429250	15	106429250	ENSSSCG00000033533	-	1.07456e-08	0.00214097
15_106324517	15	106324517	ENSSSCG00000033533	-	1.07655e-08	0.00214245
7_103210605	7	103210605	ENSSSCG00000040638	DIO2	1.07975e-08	0.00214633
7_79318204	7	79318204	ENSSSCG00000002245	KATNBL1	1.08836e-08	0.00215843
7_79318211	7	79318211	ENSSSCG00000002245	KATNBL1	1.08836e-08	0.00215843
5_63987778	5	63987778	ENSSSCG00000033146	CD163	1.09475e-08	0.00216861
15_106306285	15	106306285	ENSSSCG00000033533	-	1.10602e-08	0.0021884
11_26328779	11	26328779	ENSSSCG00000031378	KBTBD6	1.10964e-08	0.00219303
15_106431107	15	106431107	ENSSSCG00000033533	-	1.11553e-08	0.00220214
4_82596902	4	82596902	novel.731	-	1.12532e-08	0.0022189
11_26306886	11	26306886	ENSSSCG00000031378	KBTBD6	1.13524e-08	0.0022359
7_24473707	7	24473707	ENSSSCG00000001422	C2	1.14612e-08	0.00225473
7_102517605	7	102517605	ENSSSCG00000040638	DIO2	1.15066e-08	0.00226109
19_10495441	19	10495441	ENSSSCG00000012119	TMSB4X	1.15457e-08	0.00226617
15_106298825	15	106298825	ENSSSCG00000033533	-	1.15716e-08	0.00226865
7_103224972	7	103224972	ENSSSCG00000040638	DIO2	1.16072e-08	0.00227305
8_109778569	8	109778569	ENSSSCG00000031348	ALPK1	1.17559e-08	0.00229952
5_63338277	5	63338277	ENSSSCG00000023868	-	1.18036e-08	0.00230624
8_36550432	8	36550432	ENSSSCG00000008809	GABRG1	1.19179e-08	0.00232246
8_36550459	8	36550459	ENSSSCG00000008809	GABRG1	1.19179e-08	0.00232246
1_156391599	1	156391599	ENSSSCG00000045840	-	1.19272e-08	0.00232246
12_53916744	12	53916744	ENSSSCG00000017986	NDEL1	1.20525e-08	0.00233466
12_53946583	12	53946583	ENSSSCG00000017986	NDEL1	1.20525e-08	0.00233466
8_109278648	8	109278648	ENSSSCG00000031348	ALPK1	1.20615e-08	0.00233466
8_110104694	8	110104694	ENSSSCG00000031348	ALPK1	1.20615e-08	0.00233466
8_110507129	8	110507129	ENSSSCG00000031348	ALPK1	1.20615e-08	0.00233466
1_186655243	1	186655243	ENSSSCG00000027270	-	1.20988e-08	0.00233466
1_186655264	1	186655264	ENSSSCG00000027270	-	1.20988e-08	0.00233466
1_186655885	1	186655885	ENSSSCG00000027270	-	1.20988e-08	0.00233466
8_103982854	8	103982854	ENSSSCG00000031773	-	1.21887e-08	0.00234936
5_62973821	5	62973821	ENSSSCG00000000660	A2M	1.23224e-08	0.00236187
5_63115026	5	63115026	ENSSSCG00000000660	A2M	1.23224e-08	0.00236187
5_63249398	5	63249398	ENSSSCG00000000660	A2M	1.23224e-08	0.00236187
5_63334793	5	63334793	ENSSSCG00000000660	A2M	1.23224e-08	0.00236187
5_63338732	5	63338732	ENSSSCG00000000660	A2M	1.23224e-08	0.00236187
16_59903899	16	59903899	ENSSSCG00000017022	HMMR	1.24764e-08	0.00238871
2_8863116	2	8863116	ENSSSCG00000023669	SNORD30	1.26146e-08	0.00241249
15_106261749	15	106261749	ENSSSCG00000033533	-	1.29242e-08	0.00246893
8_2797960	8	2797960	ENSSSCG00000032151	CPZ	1.32217e-08	0.00252296
15_106181793	15	106181793	ENSSSCG00000033533	-	1.3239e-08	0.00252346
8_130439841	8	130439841	ENSSSCG00000026196	FAM13A	1.33419e-08	0.00254026
7_24996154	7	24996154	ENSSSCG00000001422	C2	1.34205e-08	0.00254826
15_106325846	15	106325846	ENSSSCG00000033533	-	1.34257e-08	0.00254826
2_41011493	2	41011493	ENSSSCG00000037358	HPS5	1.34286e-08	0.00254826
15_106295233	15	106295233	ENSSSCG00000033533	-	1.35865e-08	0.00256703
15_106307268	15	106307268	ENSSSCG00000033533	-	1.35865e-08	0.00256703
15_106325831	15	106325831	ENSSSCG00000033533	-	1.35865e-08	0.00256703
7_24468632	7	24468632	ENSSSCG00000001427	C4A	1.35873e-08	0.00256703
11_25630602	11	25630602	ENSSSCG00000031378	KBTBD6	1.36364e-08	0.00256782
11_26308413	11	26308413	ENSSSCG00000031378	KBTBD6	1.36364e-08	0.00256782
11_26330357	11	26330357	ENSSSCG00000031378	KBTBD6	1.36364e-08	0.00256782
15_106295506	15	106295506	ENSSSCG00000033533	-	1.38666e-08	0.0026083
7_102585586	7	102585586	ENSSSCG00000040638	DIO2	1.39991e-08	0.00263034
5_62973821	5	62973821	ENSSSCG00000023868	-	1.40902e-08	0.00263304
5_63115026	5	63115026	ENSSSCG00000023868	-	1.40902e-08	0.00263304
5_63249398	5	63249398	ENSSSCG00000023868	-	1.40902e-08	0.00263304
5_63334793	5	63334793	ENSSSCG00000023868	-	1.40902e-08	0.00263304
5_63338732	5	63338732	ENSSSCG00000023868	-	1.40902e-08	0.00263304
8_36550396	8	36550396	ENSSSCG00000008809	GABRG1	1.41119e-08	0.00263422
15_106255739	15	106255739	ENSSSCG00000033533	-	1.42084e-08	0.00264936
5_63326019	5	63326019	ENSSSCG00000000660	A2M	1.46472e-08	0.00271272
8_130442692	8	130442692	ENSSSCG00000026196	FAM13A	1.47063e-08	0.00271272
8_130447852	8	130447852	ENSSSCG00000026196	FAM13A	1.47063e-08	0.00271272
8_130447915	8	130447915	ENSSSCG00000026196	FAM13A	1.47063e-08	0.00271272
8_130447974	8	130447974	ENSSSCG00000026196	FAM13A	1.47063e-08	0.00271272
8_130448020	8	130448020	ENSSSCG00000026196	FAM13A	1.47063e-08	0.00271272
8_130448067	8	130448067	ENSSSCG00000026196	FAM13A	1.47063e-08	0.00271272
8_130448090	8	130448090	ENSSSCG00000026196	FAM13A	1.47063e-08	0.00271272
8_130448138	8	130448138	ENSSSCG00000026196	FAM13A	1.47063e-08	0.00271272
8_130483957	8	130483957	ENSSSCG00000026196	FAM13A	1.47063e-08	0.00271272
3_3679551	3	3679551	ENSSSCG00000037070	GRID2IP	1.48867e-08	0.00274009
3_3679562	3	3679562	ENSSSCG00000037070	GRID2IP	1.48867e-08	0.00274009
9_2135294	9	2135294	ENSSSCG00000031610	-	1.50169e-08	0.0027611
15_106322788	15	106322788	ENSSSCG00000033533	-	1.50732e-08	0.00276847
9_132533903	9	132533903	ENSSSCG00000028293	RCOR3	1.50893e-08	0.00276847
11_25779457	11	25779457	ENSSSCG00000031378	KBTBD6	1.51853e-08	0.00278014
11_26354852	11	26354852	ENSSSCG00000031378	KBTBD6	1.51853e-08	0.00278014
9_2196067	9	2196067	ENSSSCG00000031610	-	1.52938e-08	0.00279702
7_103358896	7	103358896	ENSSSCG00000040638	DIO2	1.54049e-08	0.00281435
4_126623991	4	126623991	ENSSSCG00000006923	GBP2	1.54302e-08	0.00281597
15_106247910	15	106247910	ENSSSCG00000033533	-	1.54943e-08	0.00282466
8_130448470	8	130448470	ENSSSCG00000026196	FAM13A	1.55787e-08	0.00283057
15_106267413	15	106267413	ENSSSCG00000033533	-	1.56423e-08	0.00283057
15_106298732	15	106298732	ENSSSCG00000033533	-	1.56423e-08	0.00283057
15_106312709	15	106312709	ENSSSCG00000033533	-	1.56423e-08	0.00283057
15_106326938	15	106326938	ENSSSCG00000033533	-	1.56423e-08	0.00283057
15_106326974	15	106326974	ENSSSCG00000033533	-	1.56423e-08	0.00283057
15_106326984	15	106326984	ENSSSCG00000033533	-	1.56423e-08	0.00283057
3_8083594	3	8083594	ENSSSCG00000025271	-	1.57922e-08	0.0028547
5_63326019	5	63326019	ENSSSCG00000023868	-	1.58882e-08	0.00286902
7_103748891	7	103748891	ENSSSCG00000040638	DIO2	1.59083e-08	0.00286964
15_113204632	15	113204632	ENSSSCG00000016151	MAP2	1.60339e-08	0.00288844
15_106277552	15	106277552	ENSSSCG00000033533	-	1.60462e-08	0.00288844
1_157497333	1	157497333	ENSSSCG00000045840	-	1.61059e-08	0.00289339
19_110344235	19	110344235	novel.1241	-	1.61075e-08	0.00289339
10_68784106	10	68784106	ENSSSCG00000041820	-	1.61948e-08	0.00290603
8_130439922	8	130439922	ENSSSCG00000026196	FAM13A	1.63072e-08	0.00291831
15_106261488	15	106261488	ENSSSCG00000033533	-	1.63503e-08	0.00291831
5_62550770	5	62550770	ENSSSCG00000023868	-	1.6403e-08	0.00291831
5_62591627	5	62591627	ENSSSCG00000023868	-	1.6403e-08	0.00291831
5_62591650	5	62591650	ENSSSCG00000023868	-	1.6403e-08	0.00291831
8_103914252	8	103914252	ENSSSCG00000031773	-	1.65023e-08	0.00291831
7_102234983	7	102234983	ENSSSCG00000040638	DIO2	1.65935e-08	0.00291831
10_19459218	10	19459218	ENSSSCG00000010894	TP53BP2	1.65936e-08	0.00291831
5_62650830	5	62650830	ENSSSCG00000033146	CD163	1.66764e-08	0.00291831
10_19469464	10	19469464	ENSSSCG00000010894	TP53BP2	1.67286e-08	0.00291831
15_106429345	15	106429345	ENSSSCG00000033533	-	1.68331e-08	0.00291831
14_10532372	14	10532372	ENSSSCG00000041442	-	1.69486e-08	0.00291831
15_106299964	15	106299964	ENSSSCG00000033533	-	1.70233e-08	0.00291831
15_106304831	15	106304831	ENSSSCG00000033533	-	1.70233e-08	0.00291831
15_106304841	15	106304841	ENSSSCG00000033533	-	1.70233e-08	0.00291831
15_106304846	15	106304846	ENSSSCG00000033533	-	1.70233e-08	0.00291831
19_87344665	19	87344665	novel.1257	-	1.70507e-08	0.00291831
19_87344673	19	87344673	novel.1257	-	1.70507e-08	0.00291831
15_106231379	15	106231379	ENSSSCG00000033533	-	1.70627e-08	0.00291831
15_106234598	15	106234598	ENSSSCG00000033533	-	1.70627e-08	0.00291831
15_106255512	15	106255512	ENSSSCG00000033533	-	1.70627e-08	0.00291831
15_106271173	15	106271173	ENSSSCG00000033533	-	1.70627e-08	0.00291831
15_106271221	15	106271221	ENSSSCG00000033533	-	1.70627e-08	0.00291831
15_106282137	15	106282137	ENSSSCG00000033533	-	1.70627e-08	0.00291831
15_106293452	15	106293452	ENSSSCG00000033533	-	1.70627e-08	0.00291831
15_106295134	15	106295134	ENSSSCG00000033533	-	1.70627e-08	0.00291831
15_106295167	15	106295167	ENSSSCG00000033533	-	1.70627e-08	0.00291831
15_106297162	15	106297162	ENSSSCG00000033533	-	1.70627e-08	0.00291831
15_106297201	15	106297201	ENSSSCG00000033533	-	1.70627e-08	0.00291831
15_106297414	15	106297414	ENSSSCG00000033533	-	1.70627e-08	0.00291831
15_106298704	15	106298704	ENSSSCG00000033533	-	1.70627e-08	0.00291831
15_106298712	15	106298712	ENSSSCG00000033533	-	1.70627e-08	0.00291831
15_106302902	15	106302902	ENSSSCG00000033533	-	1.70627e-08	0.00291831
15_106303157	15	106303157	ENSSSCG00000033533	-	1.70627e-08	0.00291831
15_106303724	15	106303724	ENSSSCG00000033533	-	1.70627e-08	0.00291831
15_106303735	15	106303735	ENSSSCG00000033533	-	1.70627e-08	0.00291831
15_106303775	15	106303775	ENSSSCG00000033533	-	1.70627e-08	0.00291831
15_106303849	15	106303849	ENSSSCG00000033533	-	1.70627e-08	0.00291831
15_106304092	15	106304092	ENSSSCG00000033533	-	1.70627e-08	0.00291831
15_106305183	15	106305183	ENSSSCG00000033533	-	1.70627e-08	0.00291831
15_106306832	15	106306832	ENSSSCG00000033533	-	1.70627e-08	0.00291831
15_106306835	15	106306835	ENSSSCG00000033533	-	1.70627e-08	0.00291831
15_106307733	15	106307733	ENSSSCG00000033533	-	1.70627e-08	0.00291831
15_106308088	15	106308088	ENSSSCG00000033533	-	1.70627e-08	0.00291831
15_106312735	15	106312735	ENSSSCG00000033533	-	1.70627e-08	0.00291831
15_106312827	15	106312827	ENSSSCG00000033533	-	1.70627e-08	0.00291831
15_106328638	15	106328638	ENSSSCG00000033533	-	1.70627e-08	0.00291831
7_75453391	7	75453391	ENSSSCG00000002026	EFS	1.73644e-08	0.00296033
13_29930184	13	29930184	ENSSSCG00000045673	-	1.73947e-08	0.00296033
13_30075328	13	30075328	ENSSSCG00000045673	-	1.73947e-08	0.00296033
13_30136088	13	30136088	ENSSSCG00000045673	-	1.73947e-08	0.00296033
13_30296541	13	30296541	ENSSSCG00000045673	-	1.73947e-08	0.00296033
1_156401917	1	156401917	ENSSSCG00000045840	-	1.75609e-08	0.00298565
15_106235301	15	106235301	ENSSSCG00000033533	-	1.79582e-08	0.0030108
3_5643510	3	5643510	ENSSSCG00000037070	GRID2IP	1.80146e-08	0.0030108
4_126657040	4	126657040	ENSSSCG00000006923	GBP2	1.80545e-08	0.0030108
4_126926663	4	126926663	ENSSSCG00000006923	GBP2	1.80545e-08	0.0030108
17_13762276	17	13762276	ENSSSCG00000007043	GPCPD1	1.80598e-08	0.0030108
17_13762469	17	13762469	ENSSSCG00000007043	GPCPD1	1.80598e-08	0.0030108
17_13762492	17	13762492	ENSSSCG00000007043	GPCPD1	1.80598e-08	0.0030108
17_13812955	17	13812955	ENSSSCG00000007043	GPCPD1	1.80598e-08	0.0030108
17_13813023	17	13813023	ENSSSCG00000007043	GPCPD1	1.80598e-08	0.0030108
17_13813215	17	13813215	ENSSSCG00000007043	GPCPD1	1.80598e-08	0.0030108
17_13813470	17	13813470	ENSSSCG00000007043	GPCPD1	1.80598e-08	0.0030108
17_14425360	17	14425360	ENSSSCG00000007043	GPCPD1	1.80598e-08	0.0030108
17_14433069	17	14433069	ENSSSCG00000007043	GPCPD1	1.80598e-08	0.0030108
17_14433278	17	14433278	ENSSSCG00000007043	GPCPD1	1.80598e-08	0.0030108
17_14892458	17	14892458	ENSSSCG00000007043	GPCPD1	1.80598e-08	0.0030108
17_14893489	17	14893489	ENSSSCG00000007043	GPCPD1	1.80598e-08	0.0030108
17_14893734	17	14893734	ENSSSCG00000007043	GPCPD1	1.80598e-08	0.0030108
17_14894064	17	14894064	ENSSSCG00000007043	GPCPD1	1.80598e-08	0.0030108
17_14894075	17	14894075	ENSSSCG00000007043	GPCPD1	1.80598e-08	0.0030108
17_14898672	17	14898672	ENSSSCG00000007043	GPCPD1	1.80598e-08	0.0030108
7_103367348	7	103367348	ENSSSCG00000040638	DIO2	1.80979e-08	0.00301422
15_106461175	15	106461175	ENSSSCG00000033533	-	1.83678e-08	0.0030562
15_106422485	15	106422485	ENSSSCG00000033533	-	1.86715e-08	0.00310372
8_104017192	8	104017192	ENSSSCG00000031773	-	1.88541e-08	0.00312801
8_104023503	8	104023503	ENSSSCG00000031773	-	1.88541e-08	0.00312801
15_106431999	15	106431999	ENSSSCG00000033533	-	1.89283e-08	0.00313729
8_104026729	8	104026729	ENSSSCG00000031773	-	1.92054e-08	0.00317856
1_131930065	1	131930065	ENSSSCG00000004789	THBS1	1.92143e-08	0.00317856
15_106404091	15	106404091	ENSSSCG00000033533	-	1.93229e-08	0.00319344
1_221478912	1	221478912	ENSSSCG00000005240	DOCK8	1.93728e-08	0.0031986
15_55481558	15	55481558	ENSSSCG00000022797	PPP1R3B	1.9645e-08	0.00323421
15_56017786	15	56017786	ENSSSCG00000022797	PPP1R3B	1.9645e-08	0.00323421
15_56031762	15	56031762	ENSSSCG00000022797	PPP1R3B	1.9645e-08	0.00323421
10_20127526	10	20127526	ENSSSCG00000010894	TP53BP2	1.96897e-08	0.00323846
15_106436084	15	106436084	ENSSSCG00000033533	-	1.9729e-08	0.00324181
4_126663465	4	126663465	ENSSSCG00000006923	GBP2	1.98141e-08	0.00325268
19_10503388	19	10503388	ENSSSCG00000012119	TMSB4X	2.02369e-08	0.00331864
15_88286	15	88286	ENSSSCG00000022011	NMI	2.02546e-08	0.00331864
7_102572849	7	102572849	ENSSSCG00000040638	DIO2	2.02998e-08	0.00332288
15_106421534	15	106421534	ENSSSCG00000033533	-	2.05482e-08	0.00335075
15_106432261	15	106432261	ENSSSCG00000033533	-	2.05482e-08	0.00335075
15_106434763	15	106434763	ENSSSCG00000033533	-	2.05482e-08	0.00335075
15_106434831	15	106434831	ENSSSCG00000033533	-	2.05482e-08	0.00335075
7_24482899	7	24482899	ENSSSCG00000001422	C2	2.099e-08	0.00341952
17_13812867	17	13812867	ENSSSCG00000007043	GPCPD1	2.10098e-08	0.00341952
15_106212662	15	106212662	ENSSSCG00000033533	-	2.1277e-08	0.00345972
12_53706611	12	53706611	ENSSSCG00000017986	NDEL1	2.13399e-08	0.00346666
10_20127252	10	20127252	ENSSSCG00000010894	TP53BP2	2.13601e-08	0.00346666
7_102464626	7	102464626	ENSSSCG00000040638	DIO2	2.13988e-08	0.00346696
15_106421852	15	106421852	ENSSSCG00000033533	-	2.14023e-08	0.00346696
1_269747175	1	269747175	ENSSSCG00000042855	-	2.14803e-08	0.0034731
8_129215959	8	129215959	ENSSSCG00000026196	FAM13A	2.14807e-08	0.0034731
15_106461939	15	106461939	ENSSSCG00000033533	-	2.19375e-08	0.00354361
15_106432441	15	106432441	ENSSSCG00000033533	-	2.21274e-08	0.00357092
7_102267204	7	102267204	ENSSSCG00000040638	DIO2	2.23267e-08	0.00359808
15_106305640	15	106305640	ENSSSCG00000033533	-	2.23376e-08	0.00359808
15_106272907	15	106272907	ENSSSCG00000033533	-	2.2417e-08	0.00360748
15_106297256	15	106297256	ENSSSCG00000033533	-	2.28393e-08	0.00364104
15_106302990	15	106302990	ENSSSCG00000033533	-	2.28867e-08	0.00364104
15_106416055	15	106416055	ENSSSCG00000033533	-	2.28867e-08	0.00364104
15_106420920	15	106420920	ENSSSCG00000033533	-	2.28867e-08	0.00364104
15_106422582	15	106422582	ENSSSCG00000033533	-	2.28867e-08	0.00364104
15_106424765	15	106424765	ENSSSCG00000033533	-	2.28867e-08	0.00364104
15_106428317	15	106428317	ENSSSCG00000033533	-	2.28867e-08	0.00364104
15_106429703	15	106429703	ENSSSCG00000033533	-	2.28867e-08	0.00364104
15_106432190	15	106432190	ENSSSCG00000033533	-	2.28867e-08	0.00364104
15_106434900	15	106434900	ENSSSCG00000033533	-	2.28867e-08	0.00364104
15_106306654	15	106306654	ENSSSCG00000033533	-	2.29015e-08	0.00364104
15_106322387	15	106322387	ENSSSCG00000033533	-	2.29015e-08	0.00364104
15_106322395	15	106322395	ENSSSCG00000033533	-	2.29015e-08	0.00364104
13_196385855	13	196385855	ENSSSCG00000041289	IL10RB	2.32856e-08	0.00369869
7_19825291	7	19825291	ENSSSCG00000035153	TRIM38	2.33757e-08	0.00370956
7_102572751	7	102572751	ENSSSCG00000040638	DIO2	2.34443e-08	0.00371701
15_56182083	15	56182083	ENSSSCG00000022797	PPP1R3B	2.36909e-08	0.00375264
8_130442545	8	130442545	ENSSSCG00000026196	FAM13A	2.39683e-08	0.00378958
8_130442577	8	130442577	ENSSSCG00000026196	FAM13A	2.39683e-08	0.00378958
3_7855561	3	7855561	ENSSSCG00000025271	-	2.43303e-08	0.00384326
12_4123654	12	4123654	ENSSSCG00000036383	LGALS3BP	2.48082e-08	0.00391516
16_59840115	16	59840115	ENSSSCG00000017022	HMMR	2.48475e-08	0.00391776
14_10542236	14	10542236	ENSSSCG00000041442	-	2.53613e-08	0.00399509
7_25312937	7	25312937	ENSSSCG00000001458	-	2.54571e-08	0.0040065
15_106186301	15	106186301	ENSSSCG00000033533	-	2.57724e-08	0.00404995
7_88242143	7	88242143	ENSSSCG00000002258	KLHL25	2.57804e-08	0.00404995
15_130416856	15	130416856	novel.409	-	2.59327e-08	0.00406852
15_55118979	15	55118979	ENSSSCG00000022797	PPP1R3B	2.59687e-08	0.00406852
5_19949583	5	19949583	ENSSSCG00000000292	ZNF385A	2.59697e-08	0.00406852
4_126432844	4	126432844	ENSSSCG00000006923	GBP2	2.60657e-08	0.00407611
4_126664660	4	126664660	ENSSSCG00000006923	GBP2	2.60657e-08	0.00407611
15_55054234	15	55054234	ENSSSCG00000022797	PPP1R3B	2.62026e-08	0.00409378
15_106326775	15	106326775	ENSSSCG00000033533	-	2.63505e-08	0.00411315
15_55267915	15	55267915	ENSSSCG00000022797	PPP1R3B	2.6698e-08	0.00416361
7_24482467	7	24482467	ENSSSCG00000001427	C4A	2.72433e-08	0.00424479
13_205699636	13	205699636	ENSSSCG00000012077	MX1	2.74635e-08	0.00427521
7_103370514	7	103370514	ENSSSCG00000040638	DIO2	2.75001e-08	0.00427703
15_106301917	15	106301917	ENSSSCG00000033533	-	2.76682e-08	0.00429928
15_106421819	15	106421819	ENSSSCG00000033533	-	2.77449e-08	0.00430729
15_106432293	15	106432293	ENSSSCG00000033533	-	2.80406e-08	0.00430797
15_56032711	15	56032711	ENSSSCG00000022797	PPP1R3B	2.83032e-08	0.00430797
6_84483585	6	84483585	ENSSSCG00000003583	RPA2	2.85452e-08	0.00430797
3_7855021	3	7855021	ENSSSCG00000025271	-	2.86886e-08	0.00430797
13_29896907	13	29896907	ENSSSCG00000045673	-	2.87854e-08	0.00430797
1_254685074	1	254685074	ENSSSCG00000032835	ATP6V1G1	2.89735e-08	0.00430797
4_126612980	4	126612980	ENSSSCG00000006923	GBP2	2.89979e-08	0.00430797
15_55019546	15	55019546	ENSSSCG00000022797	PPP1R3B	2.91053e-08	0.00430797
15_55087205	15	55087205	ENSSSCG00000022797	PPP1R3B	2.91053e-08	0.00430797
15_55098486	15	55098486	ENSSSCG00000022797	PPP1R3B	2.91053e-08	0.00430797
15_55115282	15	55115282	ENSSSCG00000022797	PPP1R3B	2.91053e-08	0.00430797
15_55116720	15	55116720	ENSSSCG00000022797	PPP1R3B	2.91053e-08	0.00430797
15_55119205	15	55119205	ENSSSCG00000022797	PPP1R3B	2.91053e-08	0.00430797
15_55184403	15	55184403	ENSSSCG00000022797	PPP1R3B	2.91053e-08	0.00430797
15_55252574	15	55252574	ENSSSCG00000022797	PPP1R3B	2.91053e-08	0.00430797
15_55258257	15	55258257	ENSSSCG00000022797	PPP1R3B	2.91053e-08	0.00430797
15_55308479	15	55308479	ENSSSCG00000022797	PPP1R3B	2.91053e-08	0.00430797
15_55312918	15	55312918	ENSSSCG00000022797	PPP1R3B	2.91053e-08	0.00430797
15_55317754	15	55317754	ENSSSCG00000022797	PPP1R3B	2.91053e-08	0.00430797
15_55371120	15	55371120	ENSSSCG00000022797	PPP1R3B	2.91053e-08	0.00430797
15_55399583	15	55399583	ENSSSCG00000022797	PPP1R3B	2.91053e-08	0.00430797
15_55480968	15	55480968	ENSSSCG00000022797	PPP1R3B	2.91053e-08	0.00430797
15_55647628	15	55647628	ENSSSCG00000022797	PPP1R3B	2.91053e-08	0.00430797
15_55856290	15	55856290	ENSSSCG00000022797	PPP1R3B	2.91053e-08	0.00430797
15_55886079	15	55886079	ENSSSCG00000022797	PPP1R3B	2.91053e-08	0.00430797
15_55910880	15	55910880	ENSSSCG00000022797	PPP1R3B	2.91053e-08	0.00430797
15_55918348	15	55918348	ENSSSCG00000022797	PPP1R3B	2.91053e-08	0.00430797
15_56012330	15	56012330	ENSSSCG00000022797	PPP1R3B	2.91053e-08	0.00430797
15_56012644	15	56012644	ENSSSCG00000022797	PPP1R3B	2.91053e-08	0.00430797
15_56020047	15	56020047	ENSSSCG00000022797	PPP1R3B	2.91053e-08	0.00430797
15_56023803	15	56023803	ENSSSCG00000022797	PPP1R3B	2.91053e-08	0.00430797
15_56024101	15	56024101	ENSSSCG00000022797	PPP1R3B	2.91053e-08	0.00430797
15_56024718	15	56024718	ENSSSCG00000022797	PPP1R3B	2.91053e-08	0.00430797
15_56025066	15	56025066	ENSSSCG00000022797	PPP1R3B	2.91053e-08	0.00430797
15_56025956	15	56025956	ENSSSCG00000022797	PPP1R3B	2.91053e-08	0.00430797
15_56025964	15	56025964	ENSSSCG00000022797	PPP1R3B	2.91053e-08	0.00430797
15_56026004	15	56026004	ENSSSCG00000022797	PPP1R3B	2.91053e-08	0.00430797
15_56026092	15	56026092	ENSSSCG00000022797	PPP1R3B	2.91053e-08	0.00430797
15_56026580	15	56026580	ENSSSCG00000022797	PPP1R3B	2.91053e-08	0.00430797
15_56027725	15	56027725	ENSSSCG00000022797	PPP1R3B	2.91053e-08	0.00430797
15_56029040	15	56029040	ENSSSCG00000022797	PPP1R3B	2.91053e-08	0.00430797
15_56029157	15	56029157	ENSSSCG00000022797	PPP1R3B	2.91053e-08	0.00430797
15_56029255	15	56029255	ENSSSCG00000022797	PPP1R3B	2.91053e-08	0.00430797
15_56029400	15	56029400	ENSSSCG00000022797	PPP1R3B	2.91053e-08	0.00430797
15_56029738	15	56029738	ENSSSCG00000022797	PPP1R3B	2.91053e-08	0.00430797
15_56031372	15	56031372	ENSSSCG00000022797	PPP1R3B	2.91053e-08	0.00430797
15_56031635	15	56031635	ENSSSCG00000022797	PPP1R3B	2.91053e-08	0.00430797
15_56031658	15	56031658	ENSSSCG00000022797	PPP1R3B	2.91053e-08	0.00430797
15_56031820	15	56031820	ENSSSCG00000022797	PPP1R3B	2.91053e-08	0.00430797
15_56033105	15	56033105	ENSSSCG00000022797	PPP1R3B	2.91053e-08	0.00430797
15_56033525	15	56033525	ENSSSCG00000022797	PPP1R3B	2.91053e-08	0.00430797
15_56033546	15	56033546	ENSSSCG00000022797	PPP1R3B	2.91053e-08	0.00430797
15_56033557	15	56033557	ENSSSCG00000022797	PPP1R3B	2.91053e-08	0.00430797
15_56034214	15	56034214	ENSSSCG00000022797	PPP1R3B	2.91053e-08	0.00430797
15_106297267	15	106297267	ENSSSCG00000033533	-	2.95673e-08	0.00437258
15_106307187	15	106307187	ENSSSCG00000033533	-	2.98587e-08	0.00441186
15_56014741	15	56014741	ENSSSCG00000022797	PPP1R3B	3.005e-08	0.0044325
15_56033055	15	56033055	ENSSSCG00000022797	PPP1R3B	3.005e-08	0.0044325
17_14891149	17	14891149	ENSSSCG00000007043	GPCPD1	3.06698e-08	0.00451615
17_14893118	17	14893118	ENSSSCG00000007043	GPCPD1	3.06698e-08	0.00451615
15_106298904	15	106298904	ENSSSCG00000033533	-	3.07089e-08	0.00451803
19_10502237	19	10502237	ENSSSCG00000012119	TMSB4X	3.19506e-08	0.00466471
19_10502431	19	10502431	ENSSSCG00000012119	TMSB4X	3.19506e-08	0.00466471
19_10503010	19	10503010	ENSSSCG00000012119	TMSB4X	3.19506e-08	0.00466471
19_10503589	19	10503589	ENSSSCG00000012119	TMSB4X	3.19506e-08	0.00466471
19_10503841	19	10503841	ENSSSCG00000012119	TMSB4X	3.19506e-08	0.00466471
19_10503996	19	10503996	ENSSSCG00000012119	TMSB4X	3.19506e-08	0.00466471
19_10507076	19	10507076	ENSSSCG00000012119	TMSB4X	3.19506e-08	0.00466471
19_10507948	19	10507948	ENSSSCG00000012119	TMSB4X	3.19506e-08	0.00466471
19_10511453	19	10511453	ENSSSCG00000012119	TMSB4X	3.19506e-08	0.00466471
14_141739519	14	141739519	ENSSSCG00000010772	ADAM8	3.2008e-08	0.00466912
13_205699636	13	205699636	ENSSSCG00000012076	MX2	3.21365e-08	0.0046827
4_128186587	4	128186587	ENSSSCG00000006923	GBP2	3.2183e-08	0.0046827
4_128251335	4	128251335	ENSSSCG00000006923	GBP2	3.2183e-08	0.0046827
15_55515542	15	55515542	ENSSSCG00000022797	PPP1R3B	3.23757e-08	0.00470406
15_106423307	15	106423307	ENSSSCG00000033533	-	3.23846e-08	0.00470406
7_24659031	7	24659031	ENSSSCG00000001422	C2	3.25516e-08	0.00472431
3_17095994	3	17095994	ENSSSCG00000007797	ITGAL	3.26502e-08	0.00473061
3_17096019	3	17096019	ENSSSCG00000007797	ITGAL	3.26502e-08	0.00473061
13_197623116	13	197623116	ENSSSCG00000041289	IL10RB	3.29194e-08	0.00476559
13_29399286	13	29399286	ENSSSCG00000045673	-	3.30681e-08	0.00478309
9_73649440	9	73649440	ENSSSCG00000036049	PEG10	3.34513e-08	0.00483037
9_75448687	9	75448687	ENSSSCG00000036049	PEG10	3.34513e-08	0.00483037
14_10526355	14	10526355	ENSSSCG00000041442	-	3.36304e-08	0.00485214
15_106304607	15	106304607	ENSSSCG00000033533	-	3.37759e-08	0.00486904
15_106298345	15	106298345	ENSSSCG00000033533	-	3.40927e-08	0.00491058
15_106419340	15	106419340	ENSSSCG00000033533	-	3.43601e-08	0.00494495
15_106424983	15	106424983	ENSSSCG00000033533	-	3.45813e-08	0.00497261
7_103373151	7	103373151	ENSSSCG00000040638	DIO2	3.4909e-08	0.00501553
6_134922750	6	134922750	ENSSSCG00000003766	DNAJB4	3.49829e-08	0.00502194
4_118865828	4	118865828	ENSSSCG00000006873	FRRS1	3.50336e-08	0.0050225
9_4228588	9	4228588	ENSSSCG00000014632	FAM160A2	3.50453e-08	0.0050225
1_123536731	1	123536731	ENSSSCG00000046685	-	3.51326e-08	0.00502927
8_103984634	8	103984634	ENSSSCG00000031773	-	3.51512e-08	0.00502927
9_2455001	9	2455001	ENSSSCG00000033089	-	3.5239e-08	0.00503763
7_32152075	7	32152075	ENSSSCG00000001561	ETV7	3.52884e-08	0.00504049
17_9635538	17	9635538	ENSSSCG00000025822	SFRP1	3.54006e-08	0.00504977
15_106305302	15	106305302	ENSSSCG00000033533	-	3.54313e-08	0.00504977
5_62876862	5	62876862	ENSSSCG00000000660	A2M	3.54417e-08	0.00504977
18_7124432	18	7124432	ENSSSCG00000016451	-	3.55522e-08	0.00506131
15_106296168	15	106296168	ENSSSCG00000033533	-	3.591e-08	0.00510546
15_106430763	15	106430763	ENSSSCG00000033533	-	3.59218e-08	0.00510546
13_29895934	13	29895934	ENSSSCG00000045673	-	3.61751e-08	0.0051372
10_20316590	10	20316590	ENSSSCG00000010894	TP53BP2	3.63242e-08	0.00515411
9_132536242	9	132536242	ENSSSCG00000028293	RCOR3	3.6378e-08	0.0051543
8_130448163	8	130448163	ENSSSCG00000026196	FAM13A	3.6424e-08	0.0051543
5_63537974	5	63537974	ENSSSCG00000023868	-	3.64711e-08	0.0051543
5_63538019	5	63538019	ENSSSCG00000023868	-	3.64711e-08	0.0051543
15_106251814	15	106251814	ENSSSCG00000033533	-	3.64758e-08	0.0051543
15_106227935	15	106227935	ENSSSCG00000033533	-	3.65223e-08	0.00515662
17_14294882	17	14294882	ENSSSCG00000007043	GPCPD1	3.66701e-08	0.00517323
17_14438941	17	14438941	ENSSSCG00000007043	GPCPD1	3.69271e-08	0.00520521
1_31559291	1	31559291	ENSSSCG00000044729	-	3.70173e-08	0.00521364
7_24598309	7	24598309	ENSSSCG00000001458	-	3.74965e-08	0.00525955
7_24774001	7	24774001	ENSSSCG00000001458	-	3.74965e-08	0.00525955
7_24931048	7	24931048	ENSSSCG00000001458	-	3.74965e-08	0.00525955
7_24949008	7	24949008	ENSSSCG00000001458	-	3.74965e-08	0.00525955
7_25664920	7	25664920	ENSSSCG00000001458	-	3.74965e-08	0.00525955
2_8524464	2	8524464	ENSSSCG00000023669	SNORD30	3.81646e-08	0.00534451
2_8524468	2	8524468	ENSSSCG00000023669	SNORD30	3.81646e-08	0.00534451
5_59094465	5	59094465	ENSSSCG00000029545	GPRC5D	3.82987e-08	0.00535892
3_8316692	3	8316692	ENSSSCG00000025271	-	3.84664e-08	0.005378
15_106421707	15	106421707	ENSSSCG00000033533	-	3.86735e-08	0.00540255
5_63528158	5	63528158	ENSSSCG00000023868	-	3.89052e-08	0.00542167
5_63535832	5	63535832	ENSSSCG00000023868	-	3.89052e-08	0.00542167
5_63535844	5	63535844	ENSSSCG00000023868	-	3.89052e-08	0.00542167
2_1160624	2	1160624	ENSSSCG00000012853	IRF7	3.89374e-08	0.00542175
7_32849260	7	32849260	ENSSSCG00000001561	ETV7	3.90353e-08	0.00543097
11_26389678	11	26389678	ENSSSCG00000031378	KBTBD6	3.92379e-08	0.00545033
11_26389744	11	26389744	ENSSSCG00000031378	KBTBD6	3.92379e-08	0.00545033
1_269814491	1	269814491	ENSSSCG00000042855	-	3.92749e-08	0.00545105
15_106277935	15	106277935	ENSSSCG00000033533	-	3.93486e-08	0.00545686
15_106326851	15	106326851	ENSSSCG00000033533	-	3.94708e-08	0.0054655
9_132504932	9	132504932	ENSSSCG00000028293	RCOR3	3.96082e-08	0.0054655
9_132504942	9	132504942	ENSSSCG00000028293	RCOR3	3.96082e-08	0.0054655
9_132504982	9	132504982	ENSSSCG00000028293	RCOR3	3.96082e-08	0.0054655
9_132505900	9	132505900	ENSSSCG00000028293	RCOR3	3.96082e-08	0.0054655
9_132535775	9	132535775	ENSSSCG00000028293	RCOR3	3.96082e-08	0.0054655
15_106423315	15	106423315	ENSSSCG00000033533	-	3.96658e-08	0.0054655
15_106423317	15	106423317	ENSSSCG00000033533	-	3.96658e-08	0.0054655
7_19824294	7	19824294	ENSSSCG00000035153	TRIM38	3.98447e-08	0.00548575
15_106290012	15	106290012	ENSSSCG00000033533	-	4.00572e-08	0.00550485
15_106292887	15	106292887	ENSSSCG00000033533	-	4.00572e-08	0.00550485
11_26378312	11	26378312	ENSSSCG00000031378	KBTBD6	4.01118e-08	0.00550485
11_26403371	11	26403371	ENSSSCG00000031378	KBTBD6	4.01118e-08	0.00550485
15_111850434	15	111850434	ENSSSCG00000016151	MAP2	4.04266e-08	0.00553036
15_111850661	15	111850661	ENSSSCG00000016151	MAP2	4.04266e-08	0.00553036
15_111850665	15	111850665	ENSSSCG00000016151	MAP2	4.04266e-08	0.00553036
15_111850677	15	111850677	ENSSSCG00000016151	MAP2	4.04266e-08	0.00553036
11_26398740	11	26398740	ENSSSCG00000031378	KBTBD6	4.05159e-08	0.00553816
11_26398830	11	26398830	ENSSSCG00000031378	KBTBD6	4.05828e-08	0.00553847
11_26398873	11	26398873	ENSSSCG00000031378	KBTBD6	4.05828e-08	0.00553847
11_26376704	11	26376704	ENSSSCG00000031378	KBTBD6	4.06564e-08	0.00554411
11_26398898	11	26398898	ENSSSCG00000031378	KBTBD6	4.07085e-08	0.0055468
15_55049855	15	55049855	ENSSSCG00000022797	PPP1R3B	4.0852e-08	0.00556194
18_30821039	18	30821039	ENSSSCG00000040344	TES	4.10851e-08	0.00558924
1_273591743	1	273591743	ENSSSCG00000005751	COL5A1	4.1127e-08	0.00559051
1_26612939	1	26612939	ENSSSCG00000004150	-	4.12535e-08	0.00560327
7_23986309	7	23986309	ENSSSCG00000001394	-	4.16549e-08	0.00561226
15_37358900	15	37358900	ENSSSCG00000032503	-	4.16588e-08	0.00561226
15_37358910	15	37358910	ENSSSCG00000032503	-	4.16588e-08	0.00561226
14_10534731	14	10534731	ENSSSCG00000041442	-	4.16791e-08	0.00561226
17_9481487	17	9481487	ENSSSCG00000025822	SFRP1	4.1741e-08	0.00561226
6_4033707	6	4033707	ENSSSCG00000037645	-	4.17736e-08	0.00561226
15_37358792	15	37358792	ENSSSCG00000032503	-	4.18627e-08	0.00561226
13_29957769	13	29957769	ENSSSCG00000045673	-	4.18914e-08	0.00561226
1_157535170	1	157535170	ENSSSCG00000045840	-	4.21271e-08	0.00561226
11_26396558	11	26396558	ENSSSCG00000031378	KBTBD6	4.22675e-08	0.00561226
11_26371353	11	26371353	ENSSSCG00000031378	KBTBD6	4.2347e-08	0.00561226
11_26371459	11	26371459	ENSSSCG00000031378	KBTBD6	4.2347e-08	0.00561226
11_26372917	11	26372917	ENSSSCG00000031378	KBTBD6	4.2347e-08	0.00561226
11_26373446	11	26373446	ENSSSCG00000031378	KBTBD6	4.2347e-08	0.00561226
11_26374183	11	26374183	ENSSSCG00000031378	KBTBD6	4.2347e-08	0.00561226
11_26375720	11	26375720	ENSSSCG00000031378	KBTBD6	4.2347e-08	0.00561226
11_26378439	11	26378439	ENSSSCG00000031378	KBTBD6	4.2347e-08	0.00561226
11_26392590	11	26392590	ENSSSCG00000031378	KBTBD6	4.2347e-08	0.00561226
11_26392611	11	26392611	ENSSSCG00000031378	KBTBD6	4.2347e-08	0.00561226
11_26392612	11	26392612	ENSSSCG00000031378	KBTBD6	4.2347e-08	0.00561226
11_26392744	11	26392744	ENSSSCG00000031378	KBTBD6	4.2347e-08	0.00561226
11_26392776	11	26392776	ENSSSCG00000031378	KBTBD6	4.2347e-08	0.00561226
11_26392798	11	26392798	ENSSSCG00000031378	KBTBD6	4.2347e-08	0.00561226
11_26392839	11	26392839	ENSSSCG00000031378	KBTBD6	4.2347e-08	0.00561226
11_26392890	11	26392890	ENSSSCG00000031378	KBTBD6	4.2347e-08	0.00561226
11_26393012	11	26393012	ENSSSCG00000031378	KBTBD6	4.2347e-08	0.00561226
11_26394612	11	26394612	ENSSSCG00000031378	KBTBD6	4.2347e-08	0.00561226
11_26395542	11	26395542	ENSSSCG00000031378	KBTBD6	4.2347e-08	0.00561226
11_26396922	11	26396922	ENSSSCG00000031378	KBTBD6	4.2347e-08	0.00561226
11_26397210	11	26397210	ENSSSCG00000031378	KBTBD6	4.2347e-08	0.00561226
11_26397212	11	26397212	ENSSSCG00000031378	KBTBD6	4.2347e-08	0.00561226
13_30073592	13	30073592	ENSSSCG00000045673	-	4.23667e-08	0.00561226
15_106422553	15	106422553	ENSSSCG00000033533	-	4.29879e-08	0.00569016
17_13813066	17	13813066	ENSSSCG00000007043	GPCPD1	4.34534e-08	0.00574735
13_30201708	13	30201708	ENSSSCG00000045673	-	4.35371e-08	0.00575398
4_82425491	4	82425491	novel.731	-	4.36207e-08	0.00576059
4_6006208	4	6006208	ENSSSCG00000042798	-	4.37557e-08	0.00576511
4_6008622	4	6008622	ENSSSCG00000042798	-	4.37557e-08	0.00576511
4_6326421	4	6326421	ENSSSCG00000042798	-	4.37557e-08	0.00576511
4_89498857	4	89498857	ENSSSCG00000006379	CD48	4.38867e-08	0.00577792
4_104160983	4	104160983	ENSSSCG00000006733	TTF2	4.39586e-08	0.00578295
1_26611168	1	26611168	ENSSSCG00000004150	-	4.40689e-08	0.00579302
16_71120718	16	71120718	ENSSSCG00000017087	GM2A	4.41892e-08	0.00579995
16_72319862	16	72319862	ENSSSCG00000017087	GM2A	4.41892e-08	0.00579995
13_32016064	13	32016064	ENSSSCG00000011373	QRICH1	4.42577e-08	0.00580232
7_103389855	7	103389855	ENSSSCG00000040638	DIO2	4.42749e-08	0.00580232
15_106250910	15	106250910	ENSSSCG00000033533	-	4.47354e-08	0.00585818
20_6740108	20	6740108	ENSSSCG00000039926	-	4.59065e-08	0.00600696
6_134840192	6	134840192	ENSSSCG00000003766	DNAJB4	4.59526e-08	0.00600841
8_31492510	8	31492510	ENSSSCG00000024428	CHRNA9	4.64563e-08	0.00606964
13_29853971	13	29853971	ENSSSCG00000045673	-	4.65346e-08	0.00607525
15_106422408	15	106422408	ENSSSCG00000033533	-	4.66588e-08	0.00608298
3_7983565	3	7983565	ENSSSCG00000025271	-	4.66647e-08	0.00608298
14_15288233	14	15288233	ENSSSCG00000023666	CTSB	4.68614e-08	0.00610398
15_55094047	15	55094047	ENSSSCG00000022797	PPP1R3B	4.75612e-08	0.00617476
15_56023770	15	56023770	ENSSSCG00000022797	PPP1R3B	4.75612e-08	0.00617476
6_134937817	6	134937817	ENSSSCG00000003766	DNAJB4	4.75847e-08	0.00617476
6_134937828	6	134937828	ENSSSCG00000003766	DNAJB4	4.75847e-08	0.00617476
6_134937830	6	134937830	ENSSSCG00000003766	DNAJB4	4.75847e-08	0.00617476
12_6679038	12	6679038	ENSSSCG00000017245	CDC42EP4	4.79312e-08	0.00620788
12_6679312	12	6679312	ENSSSCG00000017245	CDC42EP4	4.79312e-08	0.00620788
5_62550833	5	62550833	ENSSSCG00000023868	-	4.79486e-08	0.00620788
2_1307237	2	1307237	ENSSSCG00000012853	IRF7	4.81117e-08	0.00622431
7_103145869	7	103145869	ENSSSCG00000040638	DIO2	4.8251e-08	0.00623293
7_103145934	7	103145934	ENSSSCG00000040638	DIO2	4.8251e-08	0.00623293
6_84545738	6	84545738	ENSSSCG00000003583	RPA2	4.86102e-08	0.00627459
13_206008941	13	206008941	novel.280	-	4.90839e-08	0.00633098
1_156074400	1	156074400	ENSSSCG00000045840	-	4.91357e-08	0.0063329
15_106323649	15	106323649	ENSSSCG00000033533	-	4.93444e-08	0.00635502
13_30019879	13	30019879	ENSSSCG00000045673	-	4.95665e-08	0.0063774
4_128268690	4	128268690	ENSSSCG00000006923	GBP2	4.95925e-08	0.0063774
4_123505438	4	123505438	ENSSSCG00000022447	F3	4.9755e-08	0.0063935
15_106186294	15	106186294	ENSSSCG00000033533	-	4.98063e-08	0.0063953
5_62566913	5	62566913	ENSSSCG00000000647	OLR1	4.99172e-08	0.00640475
8_110335479	8	110335479	ENSSSCG00000031348	ALPK1	5.02052e-08	0.00643209
8_110335643	8	110335643	ENSSSCG00000031348	ALPK1	5.02052e-08	0.00643209
12_59037759	12	59037759	ENSSSCG00000034364	SPECC1	5.06359e-08	0.00648242
1_268961662	1	268961662	ENSSSCG00000042855	-	5.11364e-08	0.00654161
11_26331863	11	26331863	ENSSSCG00000031378	KBTBD6	5.12578e-08	0.00655225
5_63473363	5	63473363	ENSSSCG00000025537	PTPN6	5.13453e-08	0.00655855
13_140417581	13	140417581	ENSSSCG00000011904	UPK1B	5.15567e-08	0.00657576
13_140433280	13	140433280	ENSSSCG00000011904	UPK1B	5.15567e-08	0.00657576
1_114148425	1	114148425	ENSSSCG00000004597	AQP9	5.17566e-08	0.00659636
7_103211913	7	103211913	ENSSSCG00000040638	DIO2	5.20015e-08	0.00662265
15_46757814	15	46757814	ENSSSCG00000015810	-	5.24104e-08	0.00666978
7_24473707	7	24473707	ENSSSCG00000001458	-	5.28633e-08	0.00672242
7_103137732	7	103137732	ENSSSCG00000040638	DIO2	5.33393e-08	0.00677793
12_58918646	12	58918646	ENSSSCG00000034364	SPECC1	5.35252e-08	0.00679651
15_56033242	15	56033242	ENSSSCG00000022797	PPP1R3B	5.35732e-08	0.00679758
6_134473042	6	134473042	ENSSSCG00000003766	DNAJB4	5.36274e-08	0.00679943
3_92316104	3	92316104	ENSSSCG00000008428	MSH2	5.43187e-08	0.006882
7_24887500	7	24887500	ENSSSCG00000001469	SLA-DMB	5.46305e-08	0.00691639
1_157630258	1	157630258	ENSSSCG00000045840	-	5.47312e-08	0.00692301
15_129845175	15	129845175	novel.409	-	5.52236e-08	0.00692301
9_74445581	9	74445581	ENSSSCG00000036049	PEG10	5.52619e-08	0.00692301
7_24887578	7	24887578	ENSSSCG00000001469	SLA-DMB	5.53502e-08	0.00692301
13_28796056	13	28796056	ENSSSCG00000045673	-	5.5351e-08	0.00692301
13_29281729	13	29281729	ENSSSCG00000045673	-	5.5351e-08	0.00692301
13_29435751	13	29435751	ENSSSCG00000045673	-	5.5351e-08	0.00692301
13_30081990	13	30081990	ENSSSCG00000045673	-	5.5351e-08	0.00692301
7_24996154	7	24996154	ENSSSCG00000001458	-	5.54986e-08	0.00692301
15_130751338	15	130751338	novel.409	-	5.57178e-08	0.00692301
15_130755396	15	130755396	novel.409	-	5.57178e-08	0.00692301
15_106435839	15	106435839	ENSSSCG00000033533	-	5.57768e-08	0.00692301
6_85065706	6	85065706	ENSSSCG00000003583	RPA2	5.58259e-08	0.00692301
13_28952960	13	28952960	ENSSSCG00000045673	-	5.6261e-08	0.00692301
17_30020034	17	30020034	novel.484	-	5.7222e-08	0.00692301
17_30020047	17	30020047	novel.484	-	5.7222e-08	0.00692301
4_128112716	4	128112716	ENSSSCG00000006923	GBP2	5.72335e-08	0.00692301
4_128112717	4	128112717	ENSSSCG00000006923	GBP2	5.72335e-08	0.00692301
4_128127994	4	128127994	ENSSSCG00000006923	GBP2	5.72335e-08	0.00692301
5_63138744	5	63138744	ENSSSCG00000023868	-	5.74441e-08	0.00692301
5_63138745	5	63138745	ENSSSCG00000023868	-	5.74441e-08	0.00692301
4_103864296	4	103864296	ENSSSCG00000006743	SLC22A15	5.75323e-08	0.00692301
2_27325799	2	27325799	ENSSSCG00000013313	PRRG4	5.75885e-08	0.00692301
2_27327419	2	27327419	ENSSSCG00000013313	PRRG4	5.75885e-08	0.00692301
2_27328848	2	27328848	ENSSSCG00000013313	PRRG4	5.75885e-08	0.00692301
2_27329715	2	27329715	ENSSSCG00000013313	PRRG4	5.75885e-08	0.00692301
2_27329912	2	27329912	ENSSSCG00000013313	PRRG4	5.75885e-08	0.00692301
2_27393466	2	27393466	ENSSSCG00000013313	PRRG4	5.75885e-08	0.00692301
2_27415438	2	27415438	ENSSSCG00000013313	PRRG4	5.75885e-08	0.00692301
2_27415442	2	27415442	ENSSSCG00000013313	PRRG4	5.75885e-08	0.00692301
2_27419642	2	27419642	ENSSSCG00000013313	PRRG4	5.75885e-08	0.00692301
2_27420061	2	27420061	ENSSSCG00000013313	PRRG4	5.75885e-08	0.00692301
2_27420372	2	27420372	ENSSSCG00000013313	PRRG4	5.75885e-08	0.00692301
2_27420427	2	27420427	ENSSSCG00000013313	PRRG4	5.75885e-08	0.00692301
2_27421105	2	27421105	ENSSSCG00000013313	PRRG4	5.75885e-08	0.00692301
2_27421170	2	27421170	ENSSSCG00000013313	PRRG4	5.75885e-08	0.00692301
2_27421203	2	27421203	ENSSSCG00000013313	PRRG4	5.75885e-08	0.00692301
2_27421590	2	27421590	ENSSSCG00000013313	PRRG4	5.75885e-08	0.00692301
2_27421893	2	27421893	ENSSSCG00000013313	PRRG4	5.75885e-08	0.00692301
2_27422015	2	27422015	ENSSSCG00000013313	PRRG4	5.75885e-08	0.00692301
2_27422195	2	27422195	ENSSSCG00000013313	PRRG4	5.75885e-08	0.00692301
2_27422207	2	27422207	ENSSSCG00000013313	PRRG4	5.75885e-08	0.00692301
2_27422224	2	27422224	ENSSSCG00000013313	PRRG4	5.75885e-08	0.00692301
2_27423156	2	27423156	ENSSSCG00000013313	PRRG4	5.75885e-08	0.00692301
2_27423637	2	27423637	ENSSSCG00000013313	PRRG4	5.75885e-08	0.00692301
2_27446258	2	27446258	ENSSSCG00000013313	PRRG4	5.75885e-08	0.00692301
2_27447890	2	27447890	ENSSSCG00000013313	PRRG4	5.75885e-08	0.00692301
2_27447898	2	27447898	ENSSSCG00000013313	PRRG4	5.75885e-08	0.00692301
2_27448703	2	27448703	ENSSSCG00000013313	PRRG4	5.75885e-08	0.00692301
2_27448785	2	27448785	ENSSSCG00000013313	PRRG4	5.75885e-08	0.00692301
2_27450124	2	27450124	ENSSSCG00000013313	PRRG4	5.75885e-08	0.00692301
2_27450728	2	27450728	ENSSSCG00000013313	PRRG4	5.75885e-08	0.00692301
2_27450898	2	27450898	ENSSSCG00000013313	PRRG4	5.75885e-08	0.00692301
2_27450901	2	27450901	ENSSSCG00000013313	PRRG4	5.75885e-08	0.00692301
2_27451484	2	27451484	ENSSSCG00000013313	PRRG4	5.75885e-08	0.00692301
2_27451635	2	27451635	ENSSSCG00000013313	PRRG4	5.75885e-08	0.00692301
2_27453476	2	27453476	ENSSSCG00000013313	PRRG4	5.75885e-08	0.00692301
2_27455600	2	27455600	ENSSSCG00000013313	PRRG4	5.75885e-08	0.00692301
2_27455735	2	27455735	ENSSSCG00000013313	PRRG4	5.75885e-08	0.00692301
2_27456660	2	27456660	ENSSSCG00000013313	PRRG4	5.75885e-08	0.00692301
2_27456670	2	27456670	ENSSSCG00000013313	PRRG4	5.75885e-08	0.00692301
2_27457564	2	27457564	ENSSSCG00000013313	PRRG4	5.75885e-08	0.00692301
2_27457569	2	27457569	ENSSSCG00000013313	PRRG4	5.75885e-08	0.00692301
2_27465470	2	27465470	ENSSSCG00000013313	PRRG4	5.75885e-08	0.00692301
2_27465714	2	27465714	ENSSSCG00000013313	PRRG4	5.75885e-08	0.00692301
2_27465763	2	27465763	ENSSSCG00000013313	PRRG4	5.75885e-08	0.00692301
2_27465777	2	27465777	ENSSSCG00000013313	PRRG4	5.75885e-08	0.00692301
2_27466624	2	27466624	ENSSSCG00000013313	PRRG4	5.75885e-08	0.00692301
2_27466690	2	27466690	ENSSSCG00000013313	PRRG4	5.75885e-08	0.00692301
2_27466989	2	27466989	ENSSSCG00000013313	PRRG4	5.75885e-08	0.00692301
2_27467731	2	27467731	ENSSSCG00000013313	PRRG4	5.75885e-08	0.00692301
2_27468006	2	27468006	ENSSSCG00000013313	PRRG4	5.75885e-08	0.00692301
12_8332237	12	8332237	ENSSSCG00000017245	CDC42EP4	5.79301e-08	0.0069592
12_53999902	12	53999902	ENSSSCG00000017986	NDEL1	5.79924e-08	0.00696181
15_106189009	15	106189009	ENSSSCG00000033533	-	5.80743e-08	0.00696677
2_70331491	2	70331491	ENSSSCG00000032282	ACP5	5.83438e-08	0.00699421
3_110241277	3	110241277	ENSSSCG00000034756	PLB1	5.87629e-08	0.00702951
3_110241294	3	110241294	ENSSSCG00000034756	PLB1	5.87629e-08	0.00702951
7_24638715	7	24638715	ENSSSCG00000030368	HSPA1L	5.88291e-08	0.00702951
7_24638729	7	24638729	ENSSSCG00000030368	HSPA1L	5.88291e-08	0.00702951
7_102515751	7	102515751	ENSSSCG00000040638	DIO2	5.88841e-08	0.00702951
7_102515763	7	102515763	ENSSSCG00000040638	DIO2	5.88841e-08	0.00702951
4_123336468	4	123336468	ENSSSCG00000022447	F3	5.90161e-08	0.00703449
4_126571377	4	126571377	ENSSSCG00000006923	GBP2	5.90899e-08	0.00703449
4_126602012	4	126602012	ENSSSCG00000006923	GBP2	5.90899e-08	0.00703449
4_126626356	4	126626356	ENSSSCG00000006923	GBP2	5.90899e-08	0.00703449
9_50896546	9	50896546	ENSSSCG00000015175	VWA5A	5.92545e-08	0.0070492
2_40146595	2	40146595	ENSSSCG00000037358	HPS5	5.94069e-08	0.00706243
13_30136194	13	30136194	ENSSSCG00000045673	-	5.99402e-08	0.0071209
5_63143676	5	63143676	ENSSSCG00000023868	-	6.00553e-08	0.00712962
8_103799113	8	103799113	ENSSSCG00000031773	-	6.04262e-08	0.0071687
7_103414714	7	103414714	ENSSSCG00000040638	DIO2	6.12373e-08	0.00725991
7_32159838	7	32159838	ENSSSCG00000001561	ETV7	6.14531e-08	0.00727698
4_126603727	4	126603727	ENSSSCG00000006923	GBP2	6.14661e-08	0.00727698
11_26493059	11	26493059	ENSSSCG00000031378	KBTBD6	6.15548e-08	0.00727817
13_30042264	13	30042264	ENSSSCG00000045673	-	6.16035e-08	0.00727817
13_30051200	13	30051200	ENSSSCG00000045673	-	6.16035e-08	0.00727817
7_102262680	7	102262680	ENSSSCG00000040638	DIO2	6.17634e-08	0.00729204
13_29839195	13	29839195	ENSSSCG00000045673	-	6.18735e-08	0.007295
13_30068275	13	30068275	ENSSSCG00000045673	-	6.18735e-08	0.007295
13_30255432	13	30255432	ENSSSCG00000045673	-	6.19763e-08	0.0073021
9_71057252	9	71057252	novel.1132	-	6.28507e-08	0.00740003
6_84493811	6	84493811	ENSSSCG00000003583	RPA2	6.32401e-08	0.00741535
6_84516102	6	84516102	ENSSSCG00000003583	RPA2	6.32401e-08	0.00741535
6_84518794	6	84518794	ENSSSCG00000003583	RPA2	6.32401e-08	0.00741535
6_84528559	6	84528559	ENSSSCG00000003583	RPA2	6.32401e-08	0.00741535
6_84533863	6	84533863	ENSSSCG00000003583	RPA2	6.32401e-08	0.00741535
6_84549756	6	84549756	ENSSSCG00000003583	RPA2	6.32401e-08	0.00741535
8_129062600	8	129062600	ENSSSCG00000026196	FAM13A	6.42902e-08	0.00751792
8_129063050	8	129063050	ENSSSCG00000026196	FAM13A	6.42902e-08	0.00751792
8_129063148	8	129063148	ENSSSCG00000026196	FAM13A	6.42902e-08	0.00751792
8_129067045	8	129067045	ENSSSCG00000026196	FAM13A	6.42902e-08	0.00751792
15_106288051	15	106288051	ENSSSCG00000033533	-	6.46099e-08	0.007531
5_60893502	5	60893502	ENSSSCG00000000651	CLEC12B	6.49452e-08	0.007531
11_26485201	11	26485201	ENSSSCG00000031378	KBTBD6	6.54556e-08	0.007531
11_26486909	11	26486909	ENSSSCG00000031378	KBTBD6	6.54556e-08	0.007531
11_26487082	11	26487082	ENSSSCG00000031378	KBTBD6	6.54556e-08	0.007531
11_26487086	11	26487086	ENSSSCG00000031378	KBTBD6	6.54556e-08	0.007531
11_26487198	11	26487198	ENSSSCG00000031378	KBTBD6	6.54556e-08	0.007531
11_26487416	11	26487416	ENSSSCG00000031378	KBTBD6	6.54556e-08	0.007531
11_26487471	11	26487471	ENSSSCG00000031378	KBTBD6	6.54556e-08	0.007531
11_26487490	11	26487490	ENSSSCG00000031378	KBTBD6	6.54556e-08	0.007531
11_26487500	11	26487500	ENSSSCG00000031378	KBTBD6	6.54556e-08	0.007531
11_26487526	11	26487526	ENSSSCG00000031378	KBTBD6	6.54556e-08	0.007531
11_26487535	11	26487535	ENSSSCG00000031378	KBTBD6	6.54556e-08	0.007531
11_26487601	11	26487601	ENSSSCG00000031378	KBTBD6	6.54556e-08	0.007531
11_26487656	11	26487656	ENSSSCG00000031378	KBTBD6	6.54556e-08	0.007531
11_26487657	11	26487657	ENSSSCG00000031378	KBTBD6	6.54556e-08	0.007531
11_26487770	11	26487770	ENSSSCG00000031378	KBTBD6	6.54556e-08	0.007531
11_26488008	11	26488008	ENSSSCG00000031378	KBTBD6	6.54556e-08	0.007531
11_26488215	11	26488215	ENSSSCG00000031378	KBTBD6	6.54556e-08	0.007531
11_26491755	11	26491755	ENSSSCG00000031378	KBTBD6	6.54556e-08	0.007531
11_26492440	11	26492440	ENSSSCG00000031378	KBTBD6	6.54556e-08	0.007531
11_26492554	11	26492554	ENSSSCG00000031378	KBTBD6	6.54556e-08	0.007531
11_26492569	11	26492569	ENSSSCG00000031378	KBTBD6	6.54556e-08	0.007531
11_26493141	11	26493141	ENSSSCG00000031378	KBTBD6	6.54556e-08	0.007531
1_155978995	1	155978995	ENSSSCG00000045840	-	6.59031e-08	0.00756327
1_155988050	1	155988050	ENSSSCG00000045840	-	6.59031e-08	0.00756327
16_19632917	16	19632917	ENSSSCG00000016817	TARS1	6.59124e-08	0.00756327
16_19632930	16	19632930	ENSSSCG00000016817	TARS1	6.59124e-08	0.00756327
10_20127496	10	20127496	ENSSSCG00000010894	TP53BP2	6.60283e-08	0.0075715
1_16427167	1	16427167	ENSSSCG00000032525	-	6.63621e-08	0.0076047
4_126923500	4	126923500	ENSSSCG00000006923	GBP2	6.64982e-08	0.0076129
12_58919104	12	58919104	ENSSSCG00000034364	SPECC1	6.65245e-08	0.0076129
14_10534689	14	10534689	ENSSSCG00000041442	-	6.65668e-08	0.0076129
15_130677941	15	130677941	novel.409	-	6.68631e-08	0.00764168
15_106324448	15	106324448	ENSSSCG00000033533	-	6.7538e-08	0.00771369
7_102236143	7	102236143	ENSSSCG00000040638	DIO2	6.78777e-08	0.007733
7_102236150	7	102236150	ENSSSCG00000040638	DIO2	6.78777e-08	0.007733
7_102236161	7	102236161	ENSSSCG00000040638	DIO2	6.78777e-08	0.007733
15_106270926	15	106270926	ENSSSCG00000033533	-	6.79325e-08	0.007733
15_106298545	15	106298545	ENSSSCG00000033533	-	6.79325e-08	0.007733
15_130723075	15	130723075	novel.409	-	6.81621e-08	0.00775399
15_106431094	15	106431094	ENSSSCG00000033533	-	6.86219e-08	0.00780112
6_134711543	6	134711543	ENSSSCG00000003766	DNAJB4	6.93276e-08	0.00786051
6_134851191	6	134851191	ENSSSCG00000003766	DNAJB4	6.93276e-08	0.00786051
6_134851192	6	134851192	ENSSSCG00000003766	DNAJB4	6.93276e-08	0.00786051
6_134851195	6	134851195	ENSSSCG00000003766	DNAJB4	6.93276e-08	0.00786051
14_5129344	14	5129344	ENSSSCG00000040631	LPL	6.9397e-08	0.00786319
7_102264500	7	102264500	ENSSSCG00000040638	DIO2	6.94577e-08	0.00786487
7_103131784	7	103131784	ENSSSCG00000040638	DIO2	6.99932e-08	0.00792028
8_2200417	8	2200417	ENSSSCG00000032151	CPZ	7.10107e-08	0.00803012
7_103560139	7	103560139	ENSSSCG00000040638	DIO2	7.11125e-08	0.00803633
9_50890164	9	50890164	ENSSSCG00000031725	SNORD14	7.14929e-08	0.008074
15_37366003	15	37366003	ENSSSCG00000032503	-	7.18165e-08	0.0081052
15_130749960	15	130749960	novel.409	-	7.19121e-08	0.00810533
15_130749962	15	130749962	novel.409	-	7.19121e-08	0.00810533
7_103290575	7	103290575	ENSSSCG00000040638	DIO2	7.19748e-08	0.00810707
8_32252501	8	32252501	ENSSSCG00000024428	CHRNA9	7.25031e-08	0.00815828
8_104009665	8	104009665	ENSSSCG00000031773	-	7.25246e-08	0.00815828
17_59768822	17	59768822	ENSSSCG00000007522	CTSZ	7.30122e-08	0.00820776
15_106431003	15	106431003	ENSSSCG00000033533	-	7.33664e-08	0.00824218
7_102516959	7	102516959	ENSSSCG00000040638	DIO2	7.37659e-08	0.00828163
15_106267898	15	106267898	ENSSSCG00000033533	-	7.41353e-08	0.00831222
15_106271098	15	106271098	ENSSSCG00000033533	-	7.41353e-08	0.00831222
12_7981532	12	7981532	ENSSSCG00000017245	CDC42EP4	7.43538e-08	0.00833127
13_30056489	13	30056489	ENSSSCG00000045673	-	7.50257e-08	0.00840107
3_5649754	3	5649754	ENSSSCG00000037070	GRID2IP	7.51942e-08	0.00841445
13_29432448	13	29432448	ENSSSCG00000045673	-	7.54246e-08	0.00843473
9_2177534	9	2177534	ENSSSCG00000033089	-	7.55229e-08	0.00844022
13_140953888	13	140953888	ENSSSCG00000011904	UPK1B	7.6373e-08	0.00852967
15_17385395	15	17385395	ENSSSCG00000033241	-	7.65577e-08	0.00854473
1_221500548	1	221500548	ENSSSCG00000005240	DOCK8	7.7035e-08	0.00858125
1_221500560	1	221500560	ENSSSCG00000005240	DOCK8	7.7035e-08	0.00858125
1_221500583	1	221500583	ENSSSCG00000005240	DOCK8	7.7035e-08	0.00858125
9_50853465	9	50853465	ENSSSCG00000015175	VWA5A	7.76446e-08	0.00864355
9_74280833	9	74280833	ENSSSCG00000036049	PEG10	7.7716e-08	0.00864588
15_130742665	15	130742665	novel.409	-	7.84814e-08	0.00872538
7_103748809	7	103748809	ENSSSCG00000040638	DIO2	7.85477e-08	0.0087271
7_88242143	7	88242143	ENSSSCG00000039616	ZBTB25	7.87131e-08	0.00873981
6_134946055	6	134946055	ENSSSCG00000003766	DNAJB4	7.9419e-08	0.00881248
7_102697191	7	102697191	ENSSSCG00000040638	DIO2	8.05673e-08	0.00893413
7_103582913	7	103582913	ENSSSCG00000040638	DIO2	8.09736e-08	0.00897338
13_24523365	13	24523365	ENSSSCG00000025846	CCR8	8.19627e-08	0.00907713
1_26634743	1	26634743	ENSSSCG00000004150	-	8.2527e-08	0.00913372
7_103363578	7	103363578	ENSSSCG00000040638	DIO2	8.30032e-08	0.0091805
14_10518039	14	10518039	ENSSSCG00000041442	-	8.32133e-08	0.00919781
7_103064530	7	103064530	ENSSSCG00000040638	DIO2	8.37716e-08	0.00925356
6_83132573	6	83132573	ENSSSCG00000026386	SLC30A2	8.39098e-08	0.00925878
7_103085243	7	103085243	ENSSSCG00000040638	DIO2	8.39268e-08	0.00925878
8_35959448	8	35959448	ENSSSCG00000008809	GABRG1	8.42874e-08	0.00928939
8_110336212	8	110336212	ENSSSCG00000031348	ALPK1	8.43126e-08	0.00928939
17_9481166	17	9481166	ENSSSCG00000025822	SFRP1	8.44624e-08	0.00929837
13_30411956	13	30411956	ENSSSCG00000045673	-	8.45565e-08	0.00929837
6_82575927	6	82575927	ENSSSCG00000026386	SLC30A2	8.46651e-08	0.00929837
6_82645966	6	82645966	ENSSSCG00000026386	SLC30A2	8.46651e-08	0.00929837
6_82645975	6	82645975	ENSSSCG00000026386	SLC30A2	8.46651e-08	0.00929837
13_12705204	13	12705204	novel.240	-	8.53017e-08	0.0093623
9_2196064	9	2196064	ENSSSCG00000033089	-	8.57827e-08	0.00940907
15_1170199	15	1170199	ENSSSCG00000022011	NMI	8.70617e-08	0.00954325
17_14894686	17	14894686	ENSSSCG00000007043	GPCPD1	8.71237e-08	0.00954395
11_26370630	11	26370630	ENSSSCG00000031378	KBTBD6	8.73342e-08	0.0095609
9_50801396	9	50801396	ENSSSCG00000015175	VWA5A	8.75356e-08	0.00957684
7_102233660	7	102233660	ENSSSCG00000040638	DIO2	8.76509e-08	0.00958334
8_110310844	8	110310844	ENSSSCG00000031348	ALPK1	8.80767e-08	0.00962376
3_53537436	3	53537436	ENSSSCG00000008179	REV1	8.83113e-08	0.00964326
5_14558890	5	14558890	ENSSSCG00000000194	-	8.8558e-08	0.00966404
7_104118676	7	104118676	ENSSSCG00000040638	DIO2	8.92569e-08	0.00973412
15_130694787	15	130694787	novel.409	-	9.06447e-08	0.009749
2_1139984	2	1139984	ENSSSCG00000012853	IRF7	9.10371e-08	0.009749
1_157547257	1	157547257	ENSSSCG00000045840	-	9.1761e-08	0.009749
15_130741434	15	130741434	novel.409	-	9.21097e-08	0.009749
15_130741459	15	130741459	novel.409	-	9.21097e-08	0.009749
7_22584833	7	22584833	ENSSSCG00000001341	-	9.21309e-08	0.009749
7_103085045	7	103085045	ENSSSCG00000040638	DIO2	9.25466e-08	0.009749
7_103085055	7	103085055	ENSSSCG00000040638	DIO2	9.25466e-08	0.009749
6_134815792	6	134815792	ENSSSCG00000003766	DNAJB4	9.2844e-08	0.009749
7_24464765	7	24464765	ENSSSCG00000001422	C2	9.28714e-08	0.009749
7_76415906	7	76415906	ENSSSCG00000002026	EFS	9.30943e-08	0.009749
7_102223563	7	102223563	ENSSSCG00000040638	DIO2	9.37298e-08	0.009749
7_102224533	7	102224533	ENSSSCG00000040638	DIO2	9.37298e-08	0.009749
17_29839718	17	29839718	novel.484	-	9.43358e-08	0.009749
13_29999357	13	29999357	ENSSSCG00000045673	-	9.51781e-08	0.009749
13_30326533	13	30326533	ENSSSCG00000045673	-	9.51781e-08	0.009749
15_106422873	15	106422873	ENSSSCG00000033533	-	9.54726e-08	0.009749
4_128155216	4	128155216	ENSSSCG00000006923	GBP2	9.71545e-08	0.009749
9_71115252	9	71115252	novel.1132	-	9.73001e-08	0.009749
6_84119535	6	84119535	ENSSSCG00000026386	SLC30A2	9.74749e-08	0.009749
6_134294037	6	134294037	ENSSSCG00000003766	DNAJB4	9.75685e-08	0.009749
12_6679714	12	6679714	ENSSSCG00000017245	CDC42EP4	9.76839e-08	0.009749
13_29435790	13	29435790	ENSSSCG00000045673	-	9.77167e-08	0.009749
13_29850068	13	29850068	ENSSSCG00000045673	-	9.77167e-08	0.009749
13_29983793	13	29983793	ENSSSCG00000045673	-	9.77167e-08	0.009749
13_30024278	13	30024278	ENSSSCG00000045673	-	9.77167e-08	0.009749
13_30024287	13	30024287	ENSSSCG00000045673	-	9.77167e-08	0.009749
13_30024288	13	30024288	ENSSSCG00000045673	-	9.77167e-08	0.009749
13_30024321	13	30024321	ENSSSCG00000045673	-	9.77167e-08	0.009749
13_30066786	13	30066786	ENSSSCG00000045673	-	9.77167e-08	0.009749
13_30090315	13	30090315	ENSSSCG00000045673	-	9.77167e-08	0.009749
13_30224880	13	30224880	ENSSSCG00000045673	-	9.77167e-08	0.009749
13_30272902	13	30272902	ENSSSCG00000045673	-	9.77167e-08	0.009749
13_30282828	13	30282828	ENSSSCG00000045673	-	9.77167e-08	0.009749
13_30341288	13	30341288	ENSSSCG00000045673	-	9.77167e-08	0.009749
13_30341289	13	30341289	ENSSSCG00000045673	-	9.77167e-08	0.009749
7_102225780	7	102225780	ENSSSCG00000040638	DIO2	9.77725e-08	0.009749
15_106424929	15	106424929	ENSSSCG00000033533	-	9.78676e-08	0.009749
15_106424941	15	106424941	ENSSSCG00000033533	-	9.78676e-08	0.009749
15_106424948	15	106424948	ENSSSCG00000033533	-	9.78676e-08	0.009749
15_106424957	15	106424957	ENSSSCG00000033533	-	9.78676e-08	0.009749
7_102218153	7	102218153	ENSSSCG00000040638	DIO2	9.79784e-08	0.009749
7_102218223	7	102218223	ENSSSCG00000040638	DIO2	9.79784e-08	0.009749
17_29722347	17	29722347	novel.484	-	9.80943e-08	0.009749
17_30023411	17	30023411	novel.484	-	9.80943e-08	0.009749
17_30083426	17	30083426	novel.484	-	9.80943e-08	0.009749
13_12706973	13	12706973	novel.240	-	9.8338e-08	0.009749
5_62658599	5	62658599	ENSSSCG00000034555	-	9.88007e-08	0.009749
7_103403837	7	103403837	ENSSSCG00000040638	DIO2	9.92729e-08	0.009749
9_71141209	9	71141209	novel.1132	-	1.0036e-07	0.009749
9_71147588	9	71147588	novel.1132	-	1.0036e-07	0.009749
9_71159576	9	71159576	novel.1132	-	1.0036e-07	0.009749
9_71192577	9	71192577	novel.1132	-	1.0036e-07	0.009749
9_71878570	9	71878570	novel.1132	-	1.0036e-07	0.009749
3_129582844	3	129582844	ENSSSCG00000008648	RSAD2	1.00551e-07	0.009749
6_159947694	6	159947694	ENSSSCG00000003861	ORC1	1.00799e-07	0.009749
6_159947746	6	159947746	ENSSSCG00000003861	ORC1	1.00799e-07	0.009749
13_30247701	13	30247701	ENSSSCG00000045673	-	1.00917e-07	0.009749
13_28854341	13	28854341	ENSSSCG00000045673	-	1.01226e-07	0.009749
6_84512376	6	84512376	ENSSSCG00000003583	RPA2	1.01852e-07	0.009749
10_19726260	10	19726260	ENSSSCG00000010894	TP53BP2	1.01884e-07	0.009749
16_30556318	16	30556318	ENSSSCG00000026527	HCN1	1.01938e-07	0.009749
2_27447187	2	27447187	ENSSSCG00000013313	PRRG4	1.02176e-07	0.009749
13_29896965	13	29896965	ENSSSCG00000045673	-	1.02264e-07	0.009749
13_30216311	13	30216311	ENSSSCG00000045673	-	1.02798e-07	0.009749
11_23661529	11	23661529	ENSSSCG00000037572	EPSTI1	1.03409e-07	0.009749
7_103340581	7	103340581	ENSSSCG00000040638	DIO2	1.0355e-07	0.009749
6_84518527	6	84518527	ENSSSCG00000003583	RPA2	1.03562e-07	0.009749
6_85018030	6	85018030	ENSSSCG00000003583	RPA2	1.03562e-07	0.009749
9_2460580	9	2460580	ENSSSCG00000033089	-	1.03628e-07	0.009749
6_134388850	6	134388850	ENSSSCG00000003766	DNAJB4	1.04283e-07	0.009749
6_135161478	6	135161478	ENSSSCG00000003766	DNAJB4	1.04283e-07	0.009749
15_106423384	15	106423384	ENSSSCG00000033533	-	1.04798e-07	0.009749
15_106423385	15	106423385	ENSSSCG00000033533	-	1.04798e-07	0.009749
6_134981658	6	134981658	ENSSSCG00000003766	DNAJB4	1.04969e-07	0.009749
5_63762755	5	63762755	ENSSSCG00000023868	-	1.05471e-07	0.009749
13_28849682	13	28849682	ENSSSCG00000045673	-	1.05768e-07	0.009749
8_2335369	8	2335369	ENSSSCG00000032151	CPZ	1.06333e-07	0.009749
4_82459674	4	82459674	ENSSSCG00000036538	-	1.06557e-07	0.009749
7_103370106	7	103370106	ENSSSCG00000040638	DIO2	1.06943e-07	0.009749
7_24993084	7	24993084	ENSSSCG00000001422	C2	1.08023e-07	0.009749
7_79212540	7	79212540	ENSSSCG00000021866	EDDM3B	1.08053e-07	0.009749
7_118069301	7	118069301	ENSSSCG00000027030	BDKRB2	1.08398e-07	0.009749
15_106250510	15	106250510	ENSSSCG00000033533	-	1.08441e-07	0.009749
5_2974166	5	2974166	novel.833	-	1.08521e-07	0.009749
13_30174422	13	30174422	ENSSSCG00000045673	-	1.0896e-07	0.009749
7_32943545	7	32943545	ENSSSCG00000001561	ETV7	1.09232e-07	0.009749
12_21498556	12	21498556	ENSSSCG00000017419	DNAJC7	1.0954e-07	0.009749
1_217876096	1	217876096	ENSSSCG00000005222	SLC1A1	1.09679e-07	0.009749
13_29837006	13	29837006	ENSSSCG00000045673	-	1.10044e-07	0.009749
15_106435772	15	106435772	ENSSSCG00000033533	-	1.10091e-07	0.009749
15_106435779	15	106435779	ENSSSCG00000033533	-	1.10091e-07	0.009749
9_49421229	9	49421229	ENSSSCG00000031725	SNORD14	1.10657e-07	0.009749
12_6638367	12	6638367	ENSSSCG00000017245	CDC42EP4	1.1094e-07	0.009749
12_6639716	12	6639716	ENSSSCG00000017245	CDC42EP4	1.1094e-07	0.009749
12_6639784	12	6639784	ENSSSCG00000017245	CDC42EP4	1.1094e-07	0.009749
12_6640455	12	6640455	ENSSSCG00000017245	CDC42EP4	1.1094e-07	0.009749
12_6642407	12	6642407	ENSSSCG00000017245	CDC42EP4	1.1094e-07	0.009749
12_6642835	12	6642835	ENSSSCG00000017245	CDC42EP4	1.1094e-07	0.009749
12_6642971	12	6642971	ENSSSCG00000017245	CDC42EP4	1.1094e-07	0.009749
12_6643103	12	6643103	ENSSSCG00000017245	CDC42EP4	1.1094e-07	0.009749
12_6643248	12	6643248	ENSSSCG00000017245	CDC42EP4	1.1094e-07	0.009749
12_6643396	12	6643396	ENSSSCG00000017245	CDC42EP4	1.1094e-07	0.009749
12_6643437	12	6643437	ENSSSCG00000017245	CDC42EP4	1.1094e-07	0.009749
12_6643498	12	6643498	ENSSSCG00000017245	CDC42EP4	1.1094e-07	0.009749
12_6643607	12	6643607	ENSSSCG00000017245	CDC42EP4	1.1094e-07	0.009749
12_6643681	12	6643681	ENSSSCG00000017245	CDC42EP4	1.1094e-07	0.009749
12_6643720	12	6643720	ENSSSCG00000017245	CDC42EP4	1.1094e-07	0.009749
12_6643826	12	6643826	ENSSSCG00000017245	CDC42EP4	1.1094e-07	0.009749
12_6644053	12	6644053	ENSSSCG00000017245	CDC42EP4	1.1094e-07	0.009749
12_6644067	12	6644067	ENSSSCG00000017245	CDC42EP4	1.1094e-07	0.009749
12_6644084	12	6644084	ENSSSCG00000017245	CDC42EP4	1.1094e-07	0.009749
12_6644115	12	6644115	ENSSSCG00000017245	CDC42EP4	1.1094e-07	0.009749
12_6644116	12	6644116	ENSSSCG00000017245	CDC42EP4	1.1094e-07	0.009749
12_6644187	12	6644187	ENSSSCG00000017245	CDC42EP4	1.1094e-07	0.009749
12_6644262	12	6644262	ENSSSCG00000017245	CDC42EP4	1.1094e-07	0.009749
12_6644264	12	6644264	ENSSSCG00000017245	CDC42EP4	1.1094e-07	0.009749
12_6644268	12	6644268	ENSSSCG00000017245	CDC42EP4	1.1094e-07	0.009749
12_6645606	12	6645606	ENSSSCG00000017245	CDC42EP4	1.1094e-07	0.009749
12_6645650	12	6645650	ENSSSCG00000017245	CDC42EP4	1.1094e-07	0.009749
12_6645651	12	6645651	ENSSSCG00000017245	CDC42EP4	1.1094e-07	0.009749
12_6645674	12	6645674	ENSSSCG00000017245	CDC42EP4	1.1094e-07	0.009749
12_6646027	12	6646027	ENSSSCG00000017245	CDC42EP4	1.1094e-07	0.009749
12_6646030	12	6646030	ENSSSCG00000017245	CDC42EP4	1.1094e-07	0.009749
12_6646064	12	6646064	ENSSSCG00000017245	CDC42EP4	1.1094e-07	0.009749
12_6646066	12	6646066	ENSSSCG00000017245	CDC42EP4	1.1094e-07	0.009749
12_6647865	12	6647865	ENSSSCG00000017245	CDC42EP4	1.1094e-07	0.009749
10_19823467	10	19823467	ENSSSCG00000010894	TP53BP2	1.11167e-07	0.009749
15_130472907	15	130472907	novel.409	-	1.11663e-07	0.009749
15_130563348	15	130563348	novel.409	-	1.11663e-07	0.009749
15_130585749	15	130585749	novel.409	-	1.11663e-07	0.009749
15_130601472	15	130601472	novel.409	-	1.11663e-07	0.009749
15_130601494	15	130601494	novel.409	-	1.11663e-07	0.009749
15_130601523	15	130601523	novel.409	-	1.11663e-07	0.009749
15_130678119	15	130678119	novel.409	-	1.11663e-07	0.009749
15_130678186	15	130678186	novel.409	-	1.11663e-07	0.009749
15_130678310	15	130678310	novel.409	-	1.11663e-07	0.009749
15_130679663	15	130679663	novel.409	-	1.11663e-07	0.009749
15_130680794	15	130680794	novel.409	-	1.11663e-07	0.009749
15_130690796	15	130690796	novel.409	-	1.11663e-07	0.009749
15_130711126	15	130711126	novel.409	-	1.11663e-07	0.009749
15_130727008	15	130727008	novel.409	-	1.11663e-07	0.009749
15_130729014	15	130729014	novel.409	-	1.11663e-07	0.009749
15_130738876	15	130738876	novel.409	-	1.11663e-07	0.009749
15_130738989	15	130738989	novel.409	-	1.11663e-07	0.009749
15_130741149	15	130741149	novel.409	-	1.11663e-07	0.009749
15_130744029	15	130744029	novel.409	-	1.11663e-07	0.009749
15_130745383	15	130745383	novel.409	-	1.11663e-07	0.009749
15_130752002	15	130752002	novel.409	-	1.11663e-07	0.009749
13_30090026	13	30090026	ENSSSCG00000045673	-	1.11716e-07	0.009749
5_77967742	5	77967742	ENSSSCG00000026597	SLC38A4	1.11767e-07	0.009749
2_39995445	2	39995445	ENSSSCG00000037358	HPS5	1.12315e-07	0.009749
13_160026321	13	160026321	ENSSSCG00000011973	COL8A1	1.12383e-07	0.009749
7_103384396	7	103384396	ENSSSCG00000040638	DIO2	1.12735e-07	0.009749
7_103384401	7	103384401	ENSSSCG00000040638	DIO2	1.12735e-07	0.009749
1_217672256	1	217672256	ENSSSCG00000032561	PDCD1LG2	1.12958e-07	0.009749
13_196985402	13	196985402	ENSSSCG00000021598	EVA1C	1.13377e-07	0.009749
13_196985416	13	196985416	ENSSSCG00000021598	EVA1C	1.13377e-07	0.009749
13_196986924	13	196986924	ENSSSCG00000021598	EVA1C	1.13377e-07	0.009749
1_273345619	1	273345619	ENSSSCG00000005751	COL5A1	1.14334e-07	0.009749
12_53916367	12	53916367	ENSSSCG00000017986	NDEL1	1.14426e-07	0.009749
12_53932506	12	53932506	ENSSSCG00000017986	NDEL1	1.14426e-07	0.009749
12_6638165	12	6638165	ENSSSCG00000017245	CDC42EP4	1.15163e-07	0.009749
12_6642157	12	6642157	ENSSSCG00000017245	CDC42EP4	1.15163e-07	0.009749
4_82415496	4	82415496	ENSSSCG00000036538	-	1.15198e-07	0.009749
4_82420419	4	82420419	ENSSSCG00000036538	-	1.15198e-07	0.009749
13_29436856	13	29436856	ENSSSCG00000045673	-	1.15315e-07	0.009749
16_20996608	16	20996608	ENSSSCG00000016832	IL7R	1.1596e-07	0.009749
7_102205735	7	102205735	ENSSSCG00000040638	DIO2	1.16195e-07	0.009749
13_29265557	13	29265557	ENSSSCG00000045673	-	1.16515e-07	0.009749
13_29343449	13	29343449	ENSSSCG00000045673	-	1.16515e-07	0.009749
13_30304187	13	30304187	ENSSSCG00000045673	-	1.16515e-07	0.009749
13_30371935	13	30371935	ENSSSCG00000045673	-	1.16515e-07	0.009749
12_52709741	12	52709741	ENSSSCG00000020152	-	1.16841e-07	0.009749
3_7825235	3	7825235	ENSSSCG00000025271	-	1.18467e-07	0.009749
1_156897445	1	156897445	ENSSSCG00000045840	-	1.18747e-07	0.009749
16_33918337	16	33918337	ENSSSCG00000016900	ESM1	1.18803e-07	0.009749
13_28796020	13	28796020	ENSSSCG00000045673	-	1.19291e-07	0.009749
13_28800855	13	28800855	ENSSSCG00000045673	-	1.19291e-07	0.009749
13_28903675	13	28903675	ENSSSCG00000045673	-	1.19291e-07	0.009749
13_28907865	13	28907865	ENSSSCG00000045673	-	1.19291e-07	0.009749
13_29260776	13	29260776	ENSSSCG00000045673	-	1.19291e-07	0.009749
13_29289987	13	29289987	ENSSSCG00000045673	-	1.19291e-07	0.009749
13_29290870	13	29290870	ENSSSCG00000045673	-	1.19291e-07	0.009749
13_29312112	13	29312112	ENSSSCG00000045673	-	1.19291e-07	0.009749
13_29312172	13	29312172	ENSSSCG00000045673	-	1.19291e-07	0.009749
13_29392150	13	29392150	ENSSSCG00000045673	-	1.19291e-07	0.009749
13_29394747	13	29394747	ENSSSCG00000045673	-	1.19291e-07	0.009749
13_29396475	13	29396475	ENSSSCG00000045673	-	1.19291e-07	0.009749
13_29396530	13	29396530	ENSSSCG00000045673	-	1.19291e-07	0.009749
13_29398372	13	29398372	ENSSSCG00000045673	-	1.19291e-07	0.009749
13_29403099	13	29403099	ENSSSCG00000045673	-	1.19291e-07	0.009749
13_29404350	13	29404350	ENSSSCG00000045673	-	1.19291e-07	0.009749
13_29404583	13	29404583	ENSSSCG00000045673	-	1.19291e-07	0.009749
13_29407881	13	29407881	ENSSSCG00000045673	-	1.19291e-07	0.009749
13_29408611	13	29408611	ENSSSCG00000045673	-	1.19291e-07	0.009749
13_29408745	13	29408745	ENSSSCG00000045673	-	1.19291e-07	0.009749
13_29408775	13	29408775	ENSSSCG00000045673	-	1.19291e-07	0.009749
13_29409639	13	29409639	ENSSSCG00000045673	-	1.19291e-07	0.009749
13_29410571	13	29410571	ENSSSCG00000045673	-	1.19291e-07	0.009749
13_29411823	13	29411823	ENSSSCG00000045673	-	1.19291e-07	0.009749
13_29411885	13	29411885	ENSSSCG00000045673	-	1.19291e-07	0.009749
13_29412093	13	29412093	ENSSSCG00000045673	-	1.19291e-07	0.009749
13_29412098	13	29412098	ENSSSCG00000045673	-	1.19291e-07	0.009749
13_29412307	13	29412307	ENSSSCG00000045673	-	1.19291e-07	0.009749
13_29422210	13	29422210	ENSSSCG00000045673	-	1.19291e-07	0.009749
13_29422713	13	29422713	ENSSSCG00000045673	-	1.19291e-07	0.009749
13_29423177	13	29423177	ENSSSCG00000045673	-	1.19291e-07	0.009749
13_29423228	13	29423228	ENSSSCG00000045673	-	1.19291e-07	0.009749
13_29427544	13	29427544	ENSSSCG00000045673	-	1.19291e-07	0.009749
13_29429779	13	29429779	ENSSSCG00000045673	-	1.19291e-07	0.009749
13_29429807	13	29429807	ENSSSCG00000045673	-	1.19291e-07	0.009749
13_29429808	13	29429808	ENSSSCG00000045673	-	1.19291e-07	0.009749
13_29434922	13	29434922	ENSSSCG00000045673	-	1.19291e-07	0.009749
13_29435865	13	29435865	ENSSSCG00000045673	-	1.19291e-07	0.009749
13_29435885	13	29435885	ENSSSCG00000045673	-	1.19291e-07	0.009749
13_29436201	13	29436201	ENSSSCG00000045673	-	1.19291e-07	0.009749
13_29436234	13	29436234	ENSSSCG00000045673	-	1.19291e-07	0.009749
13_29436459	13	29436459	ENSSSCG00000045673	-	1.19291e-07	0.009749
13_29438522	13	29438522	ENSSSCG00000045673	-	1.19291e-07	0.009749
13_29440281	13	29440281	ENSSSCG00000045673	-	1.19291e-07	0.009749
13_29440645	13	29440645	ENSSSCG00000045673	-	1.19291e-07	0.009749
13_29441078	13	29441078	ENSSSCG00000045673	-	1.19291e-07	0.009749
13_29755806	13	29755806	ENSSSCG00000045673	-	1.19291e-07	0.009749
13_29827118	13	29827118	ENSSSCG00000045673	-	1.19291e-07	0.009749
13_29828643	13	29828643	ENSSSCG00000045673	-	1.19291e-07	0.009749
13_29833261	13	29833261	ENSSSCG00000045673	-	1.19291e-07	0.009749
13_29833866	13	29833866	ENSSSCG00000045673	-	1.19291e-07	0.009749
13_29835173	13	29835173	ENSSSCG00000045673	-	1.19291e-07	0.009749
13_29835642	13	29835642	ENSSSCG00000045673	-	1.19291e-07	0.009749
13_29838674	13	29838674	ENSSSCG00000045673	-	1.19291e-07	0.009749
13_29844095	13	29844095	ENSSSCG00000045673	-	1.19291e-07	0.009749
13_29844451	13	29844451	ENSSSCG00000045673	-	1.19291e-07	0.009749
13_29844840	13	29844840	ENSSSCG00000045673	-	1.19291e-07	0.009749
13_29845362	13	29845362	ENSSSCG00000045673	-	1.19291e-07	0.009749
13_29845896	13	29845896	ENSSSCG00000045673	-	1.19291e-07	0.009749
13_29847057	13	29847057	ENSSSCG00000045673	-	1.19291e-07	0.009749
13_29847346	13	29847346	ENSSSCG00000045673	-	1.19291e-07	0.009749
13_29848906	13	29848906	ENSSSCG00000045673	-	1.19291e-07	0.009749
13_29855532	13	29855532	ENSSSCG00000045673	-	1.19291e-07	0.009749
13_29860315	13	29860315	ENSSSCG00000045673	-	1.19291e-07	0.009749
13_29873011	13	29873011	ENSSSCG00000045673	-	1.19291e-07	0.009749
13_29873636	13	29873636	ENSSSCG00000045673	-	1.19291e-07	0.009749
13_29875308	13	29875308	ENSSSCG00000045673	-	1.19291e-07	0.009749
13_29876586	13	29876586	ENSSSCG00000045673	-	1.19291e-07	0.009749
13_29877402	13	29877402	ENSSSCG00000045673	-	1.19291e-07	0.009749
13_29883705	13	29883705	ENSSSCG00000045673	-	1.19291e-07	0.009749
13_29886581	13	29886581	ENSSSCG00000045673	-	1.19291e-07	0.009749
13_29887054	13	29887054	ENSSSCG00000045673	-	1.19291e-07	0.009749
13_29891048	13	29891048	ENSSSCG00000045673	-	1.19291e-07	0.009749
13_29891269	13	29891269	ENSSSCG00000045673	-	1.19291e-07	0.009749
13_29891531	13	29891531	ENSSSCG00000045673	-	1.19291e-07	0.009749
13_29897182	13	29897182	ENSSSCG00000045673	-	1.19291e-07	0.009749
13_29897412	13	29897412	ENSSSCG00000045673	-	1.19291e-07	0.009749
13_29900205	13	29900205	ENSSSCG00000045673	-	1.19291e-07	0.009749
13_29900338	13	29900338	ENSSSCG00000045673	-	1.19291e-07	0.009749
13_29906660	13	29906660	ENSSSCG00000045673	-	1.19291e-07	0.009749
13_29909273	13	29909273	ENSSSCG00000045673	-	1.19291e-07	0.009749
13_29913770	13	29913770	ENSSSCG00000045673	-	1.19291e-07	0.009749
13_29922341	13	29922341	ENSSSCG00000045673	-	1.19291e-07	0.009749
13_29934144	13	29934144	ENSSSCG00000045673	-	1.19291e-07	0.009749
13_29937511	13	29937511	ENSSSCG00000045673	-	1.19291e-07	0.009749
13_29971724	13	29971724	ENSSSCG00000045673	-	1.19291e-07	0.009749
13_29973183	13	29973183	ENSSSCG00000045673	-	1.19291e-07	0.009749
13_29977141	13	29977141	ENSSSCG00000045673	-	1.19291e-07	0.009749
13_29978445	13	29978445	ENSSSCG00000045673	-	1.19291e-07	0.009749
13_29978485	13	29978485	ENSSSCG00000045673	-	1.19291e-07	0.009749
13_29980188	13	29980188	ENSSSCG00000045673	-	1.19291e-07	0.009749
13_29982954	13	29982954	ENSSSCG00000045673	-	1.19291e-07	0.009749
13_29992070	13	29992070	ENSSSCG00000045673	-	1.19291e-07	0.009749
13_29998879	13	29998879	ENSSSCG00000045673	-	1.19291e-07	0.009749
13_30003009	13	30003009	ENSSSCG00000045673	-	1.19291e-07	0.009749
13_30015982	13	30015982	ENSSSCG00000045673	-	1.19291e-07	0.009749
13_30021102	13	30021102	ENSSSCG00000045673	-	1.19291e-07	0.009749
13_30027456	13	30027456	ENSSSCG00000045673	-	1.19291e-07	0.009749
13_30027599	13	30027599	ENSSSCG00000045673	-	1.19291e-07	0.009749
13_30028008	13	30028008	ENSSSCG00000045673	-	1.19291e-07	0.009749
13_30028607	13	30028607	ENSSSCG00000045673	-	1.19291e-07	0.009749
13_30028776	13	30028776	ENSSSCG00000045673	-	1.19291e-07	0.009749
13_30029799	13	30029799	ENSSSCG00000045673	-	1.19291e-07	0.009749
13_30029910	13	30029910	ENSSSCG00000045673	-	1.19291e-07	0.009749
13_30029924	13	30029924	ENSSSCG00000045673	-	1.19291e-07	0.009749
13_30030196	13	30030196	ENSSSCG00000045673	-	1.19291e-07	0.009749
13_30030219	13	30030219	ENSSSCG00000045673	-	1.19291e-07	0.009749
13_30030439	13	30030439	ENSSSCG00000045673	-	1.19291e-07	0.009749
13_30030458	13	30030458	ENSSSCG00000045673	-	1.19291e-07	0.009749
13_30030663	13	30030663	ENSSSCG00000045673	-	1.19291e-07	0.009749
13_30031109	13	30031109	ENSSSCG00000045673	-	1.19291e-07	0.009749
13_30031264	13	30031264	ENSSSCG00000045673	-	1.19291e-07	0.009749
13_30031548	13	30031548	ENSSSCG00000045673	-	1.19291e-07	0.009749
13_30031568	13	30031568	ENSSSCG00000045673	-	1.19291e-07	0.009749
13_30031926	13	30031926	ENSSSCG00000045673	-	1.19291e-07	0.009749
13_30032450	13	30032450	ENSSSCG00000045673	-	1.19291e-07	0.009749
13_30032595	13	30032595	ENSSSCG00000045673	-	1.19291e-07	0.009749
13_30032657	13	30032657	ENSSSCG00000045673	-	1.19291e-07	0.009749
13_30032708	13	30032708	ENSSSCG00000045673	-	1.19291e-07	0.009749
13_30034464	13	30034464	ENSSSCG00000045673	-	1.19291e-07	0.009749
13_30034715	13	30034715	ENSSSCG00000045673	-	1.19291e-07	0.009749
13_30034772	13	30034772	ENSSSCG00000045673	-	1.19291e-07	0.009749
13_30035280	13	30035280	ENSSSCG00000045673	-	1.19291e-07	0.009749
13_30036146	13	30036146	ENSSSCG00000045673	-	1.19291e-07	0.009749
13_30036916	13	30036916	ENSSSCG00000045673	-	1.19291e-07	0.009749
13_30039263	13	30039263	ENSSSCG00000045673	-	1.19291e-07	0.009749
13_30039825	13	30039825	ENSSSCG00000045673	-	1.19291e-07	0.009749
13_30040251	13	30040251	ENSSSCG00000045673	-	1.19291e-07	0.009749
13_30041386	13	30041386	ENSSSCG00000045673	-	1.19291e-07	0.009749
13_30043210	13	30043210	ENSSSCG00000045673	-	1.19291e-07	0.009749
13_30049183	13	30049183	ENSSSCG00000045673	-	1.19291e-07	0.009749
13_30049921	13	30049921	ENSSSCG00000045673	-	1.19291e-07	0.009749
13_30050694	13	30050694	ENSSSCG00000045673	-	1.19291e-07	0.009749
13_30053849	13	30053849	ENSSSCG00000045673	-	1.19291e-07	0.009749
13_30054095	13	30054095	ENSSSCG00000045673	-	1.19291e-07	0.009749
13_30054494	13	30054494	ENSSSCG00000045673	-	1.19291e-07	0.009749
13_30054998	13	30054998	ENSSSCG00000045673	-	1.19291e-07	0.009749
13_30055129	13	30055129	ENSSSCG00000045673	-	1.19291e-07	0.009749
13_30058311	13	30058311	ENSSSCG00000045673	-	1.19291e-07	0.009749
13_30059908	13	30059908	ENSSSCG00000045673	-	1.19291e-07	0.009749
13_30060902	13	30060902	ENSSSCG00000045673	-	1.19291e-07	0.009749
13_30061429	13	30061429	ENSSSCG00000045673	-	1.19291e-07	0.009749
13_30062674	13	30062674	ENSSSCG00000045673	-	1.19291e-07	0.009749
13_30062709	13	30062709	ENSSSCG00000045673	-	1.19291e-07	0.009749
13_30062773	13	30062773	ENSSSCG00000045673	-	1.19291e-07	0.009749
13_30062814	13	30062814	ENSSSCG00000045673	-	1.19291e-07	0.009749
13_30062865	13	30062865	ENSSSCG00000045673	-	1.19291e-07	0.009749
13_30063129	13	30063129	ENSSSCG00000045673	-	1.19291e-07	0.009749
13_30065070	13	30065070	ENSSSCG00000045673	-	1.19291e-07	0.009749
13_30066858	13	30066858	ENSSSCG00000045673	-	1.19291e-07	0.009749
13_30066901	13	30066901	ENSSSCG00000045673	-	1.19291e-07	0.009749
13_30067993	13	30067993	ENSSSCG00000045673	-	1.19291e-07	0.009749
13_30069925	13	30069925	ENSSSCG00000045673	-	1.19291e-07	0.009749
13_30072356	13	30072356	ENSSSCG00000045673	-	1.19291e-07	0.009749
13_30073939	13	30073939	ENSSSCG00000045673	-	1.19291e-07	0.009749
13_30074767	13	30074767	ENSSSCG00000045673	-	1.19291e-07	0.009749
13_30075085	13	30075085	ENSSSCG00000045673	-	1.19291e-07	0.009749
13_30075182	13	30075182	ENSSSCG00000045673	-	1.19291e-07	0.009749
13_30075818	13	30075818	ENSSSCG00000045673	-	1.19291e-07	0.009749
13_30075824	13	30075824	ENSSSCG00000045673	-	1.19291e-07	0.009749
13_30075954	13	30075954	ENSSSCG00000045673	-	1.19291e-07	0.009749
13_30076053	13	30076053	ENSSSCG00000045673	-	1.19291e-07	0.009749
13_30078390	13	30078390	ENSSSCG00000045673	-	1.19291e-07	0.009749
13_30080582	13	30080582	ENSSSCG00000045673	-	1.19291e-07	0.009749
13_30082445	13	30082445	ENSSSCG00000045673	-	1.19291e-07	0.009749
13_30082464	13	30082464	ENSSSCG00000045673	-	1.19291e-07	0.009749
13_30085480	13	30085480	ENSSSCG00000045673	-	1.19291e-07	0.009749
13_30085549	13	30085549	ENSSSCG00000045673	-	1.19291e-07	0.009749
13_30085641	13	30085641	ENSSSCG00000045673	-	1.19291e-07	0.009749
13_30085657	13	30085657	ENSSSCG00000045673	-	1.19291e-07	0.009749
13_30090968	13	30090968	ENSSSCG00000045673	-	1.19291e-07	0.009749
13_30090982	13	30090982	ENSSSCG00000045673	-	1.19291e-07	0.009749
13_30091037	13	30091037	ENSSSCG00000045673	-	1.19291e-07	0.009749
13_30091660	13	30091660	ENSSSCG00000045673	-	1.19291e-07	0.009749
13_30091710	13	30091710	ENSSSCG00000045673	-	1.19291e-07	0.009749
13_30099816	13	30099816	ENSSSCG00000045673	-	1.19291e-07	0.009749
13_30127776	13	30127776	ENSSSCG00000045673	-	1.19291e-07	0.009749
13_30131865	13	30131865	ENSSSCG00000045673	-	1.19291e-07	0.009749
13_30131918	13	30131918	ENSSSCG00000045673	-	1.19291e-07	0.009749
13_30133910	13	30133910	ENSSSCG00000045673	-	1.19291e-07	0.009749
13_30134452	13	30134452	ENSSSCG00000045673	-	1.19291e-07	0.009749
13_30134487	13	30134487	ENSSSCG00000045673	-	1.19291e-07	0.009749
13_30134871	13	30134871	ENSSSCG00000045673	-	1.19291e-07	0.009749
13_30135388	13	30135388	ENSSSCG00000045673	-	1.19291e-07	0.009749
13_30136657	13	30136657	ENSSSCG00000045673	-	1.19291e-07	0.009749
13_30139102	13	30139102	ENSSSCG00000045673	-	1.19291e-07	0.009749
13_30140101	13	30140101	ENSSSCG00000045673	-	1.19291e-07	0.009749
13_30140483	13	30140483	ENSSSCG00000045673	-	1.19291e-07	0.009749
13_30142719	13	30142719	ENSSSCG00000045673	-	1.19291e-07	0.009749
13_30182002	13	30182002	ENSSSCG00000045673	-	1.19291e-07	0.009749
13_30217852	13	30217852	ENSSSCG00000045673	-	1.19291e-07	0.009749
13_30224436	13	30224436	ENSSSCG00000045673	-	1.19291e-07	0.009749
13_30243638	13	30243638	ENSSSCG00000045673	-	1.19291e-07	0.009749
13_30246310	13	30246310	ENSSSCG00000045673	-	1.19291e-07	0.009749
13_30248171	13	30248171	ENSSSCG00000045673	-	1.19291e-07	0.009749
13_30249557	13	30249557	ENSSSCG00000045673	-	1.19291e-07	0.009749
13_30252155	13	30252155	ENSSSCG00000045673	-	1.19291e-07	0.009749
13_30255145	13	30255145	ENSSSCG00000045673	-	1.19291e-07	0.009749
13_30256653	13	30256653	ENSSSCG00000045673	-	1.19291e-07	0.009749
13_30259076	13	30259076	ENSSSCG00000045673	-	1.19291e-07	0.009749
13_30260524	13	30260524	ENSSSCG00000045673	-	1.19291e-07	0.009749
13_30261377	13	30261377	ENSSSCG00000045673	-	1.19291e-07	0.009749
13_30262767	13	30262767	ENSSSCG00000045673	-	1.19291e-07	0.009749
13_30263088	13	30263088	ENSSSCG00000045673	-	1.19291e-07	0.009749
13_30265373	13	30265373	ENSSSCG00000045673	-	1.19291e-07	0.009749
13_30272084	13	30272084	ENSSSCG00000045673	-	1.19291e-07	0.009749
13_30287525	13	30287525	ENSSSCG00000045673	-	1.19291e-07	0.009749
13_30294394	13	30294394	ENSSSCG00000045673	-	1.19291e-07	0.009749
13_30295971	13	30295971	ENSSSCG00000045673	-	1.19291e-07	0.009749
13_30299777	13	30299777	ENSSSCG00000045673	-	1.19291e-07	0.009749
13_30308320	13	30308320	ENSSSCG00000045673	-	1.19291e-07	0.009749
13_30314421	13	30314421	ENSSSCG00000045673	-	1.19291e-07	0.009749
13_30317709	13	30317709	ENSSSCG00000045673	-	1.19291e-07	0.009749
13_30325347	13	30325347	ENSSSCG00000045673	-	1.19291e-07	0.009749
13_30336477	13	30336477	ENSSSCG00000045673	-	1.19291e-07	0.009749
13_30340840	13	30340840	ENSSSCG00000045673	-	1.19291e-07	0.009749
13_30341175	13	30341175	ENSSSCG00000045673	-	1.19291e-07	0.009749
13_30341526	13	30341526	ENSSSCG00000045673	-	1.19291e-07	0.009749
13_30349818	13	30349818	ENSSSCG00000045673	-	1.19291e-07	0.009749
13_30353866	13	30353866	ENSSSCG00000045673	-	1.19291e-07	0.009749
13_30354071	13	30354071	ENSSSCG00000045673	-	1.19291e-07	0.009749
13_30356259	13	30356259	ENSSSCG00000045673	-	1.19291e-07	0.009749
13_30358553	13	30358553	ENSSSCG00000045673	-	1.19291e-07	0.009749
13_30358573	13	30358573	ENSSSCG00000045673	-	1.19291e-07	0.009749
13_30358920	13	30358920	ENSSSCG00000045673	-	1.19291e-07	0.009749
13_30358924	13	30358924	ENSSSCG00000045673	-	1.19291e-07	0.009749
13_30359090	13	30359090	ENSSSCG00000045673	-	1.19291e-07	0.009749
13_30359128	13	30359128	ENSSSCG00000045673	-	1.19291e-07	0.009749
13_30359131	13	30359131	ENSSSCG00000045673	-	1.19291e-07	0.009749
13_30369374	13	30369374	ENSSSCG00000045673	-	1.19291e-07	0.009749
13_30375640	13	30375640	ENSSSCG00000045673	-	1.19291e-07	0.009749
13_30378269	13	30378269	ENSSSCG00000045673	-	1.19291e-07	0.009749
13_30378273	13	30378273	ENSSSCG00000045673	-	1.19291e-07	0.009749
13_30378294	13	30378294	ENSSSCG00000045673	-	1.19291e-07	0.009749
13_30427370	13	30427370	ENSSSCG00000045673	-	1.19291e-07	0.009749
13_30437876	13	30437876	ENSSSCG00000045673	-	1.19291e-07	0.009749
10_13353963	10	13353963	ENSSSCG00000025686	KMO	1.19584e-07	0.009749
16_59882996	16	59882996	ENSSSCG00000017022	HMMR	1.19721e-07	0.009749
16_60021144	16	60021144	ENSSSCG00000017022	HMMR	1.19721e-07	0.009749
16_60332452	16	60332452	ENSSSCG00000017022	HMMR	1.19721e-07	0.009749
16_60385581	16	60385581	ENSSSCG00000017022	HMMR	1.19721e-07	0.009749
16_60492659	16	60492659	ENSSSCG00000017022	HMMR	1.19721e-07	0.009749
16_60622376	16	60622376	ENSSSCG00000017022	HMMR	1.19721e-07	0.009749
16_61239319	16	61239319	ENSSSCG00000017022	HMMR	1.19721e-07	0.009749
7_102858418	7	102858418	ENSSSCG00000040638	DIO2	1.19818e-07	0.009749
7_32726896	7	32726896	ENSSSCG00000001561	ETV7	1.19891e-07	0.009749
7_25045638	7	25045638	ENSSSCG00000001458	-	1.20145e-07	0.009749
13_30074901	13	30074901	ENSSSCG00000045673	-	1.2029e-07	0.009749
[truncated: 7,765 more rows]

## Sheet: Table S6
Table S6. Cis-expression quantitative trait loci (cis-eQTL) in the phenotypic QTL region associated with intramuscular fat content on SSC9
SNPs	Chromosome	Position	Associated_gene	pvalue
9_22440686	9	22440686	novel.1079	2.18308e-06
9_22440691	9	22440691	novel.1079	2.18308e-06
9_23417797	9	23417797	novel.1079	2.12146e-06
9_23771951	9	23771951	novel.1079	1.79179e-06
9_25168283	9	25168283	MED17	4.56913e-06
9_25168549	9	25168549	MED17	4.56913e-06
9_25174359	9	25174359	MED17	4.56913e-06
9_25174844	9	25174844	MED17	4.56913e-06
9_25174910	9	25174910	MED17	4.56913e-06
9_25176351	9	25176351	MED17	4.86632e-06
9_25176492	9	25176492	MED17	3.7989e-06
9_25176539	9	25176539	MED17	4.56913e-06
9_25177042	9	25177042	MED17	4.67004e-06
9_25177154	9	25177154	MED17	3.7989e-06
9_25177184	9	25177184	MED17	3.7989e-06
9_25177185	9	25177185	MED17	3.7989e-06
9_25181135	9	25181135	MED17	4.56913e-06
9_25181223	9	25181223	MED17	4.56913e-06
9_25181235	9	25181235	MED17	4.56913e-06
9_25181540	9	25181540	MED17	4.56913e-06
9_25182583	9	25182583	MED17	4.56913e-06
9_25182705	9	25182705	MED17	4.56913e-06
9_25183372	9	25183372	MED17	4.86632e-06
9_25183429	9	25183429	MED17	4.56913e-06
9_25183621	9	25183621	MED17	3.7989e-06
9_25183747	9	25183747	MED17	3.7989e-06
9_25184014	9	25184014	MED17	4.56913e-06
9_25184026	9	25184026	MED17	4.56913e-06
9_25184071	9	25184071	MED17	4.56913e-06
9_25184122	9	25184122	MED17	4.56913e-06
9_25184221	9	25184221	MED17	4.56913e-06
9_25184243	9	25184243	MED17	4.56913e-06
9_25184262	9	25184262	MED17	4.56913e-06
9_25184342	9	25184342	MED17	4.56913e-06
9_25184617	9	25184617	MED17	4.56913e-06
9_25184862	9	25184862	MED17	4.56913e-06
9_25184934	9	25184934	MED17	4.56913e-06
9_25184971	9	25184971	MED17	4.56913e-06
9_25184988	9	25184988	MED17	4.56913e-06
9_25185011	9	25185011	MED17	4.56913e-06
9_25185150	9	25185150	MED17	4.56913e-06
9_25185543	9	25185543	MED17	4.56913e-06
9_25202883	9	25202883	MED17	4.56913e-06
9_25205556	9	25205556	MED17	4.56913e-06
9_25205639	9	25205639	MED17	4.56913e-06
9_25205752	9	25205752	MED17	4.56913e-06
9_25205859	9	25205859	MED17	4.56913e-06
9_25205949	9	25205949	MED17	4.56913e-06
9_25206040	9	25206040	MED17	4.56913e-06
9_25236978	9	25236978	MED17	4.56913e-06
9_25237004	9	25237004	MED17	4.56913e-06
9_25242211	9	25242211	MED17	4.56913e-06
9_25242308	9	25242308	MED17	4.56913e-06
9_25242309	9	25242309	MED17	4.56913e-06
9_25242480	9	25242480	MED17	4.56913e-06
9_25243304	9	25243304	MED17	4.56913e-06
9_25243326	9	25243326	MED17	2.81852e-06
9_25243524	9	25243524	MED17	4.56913e-06
9_25243685	9	25243685	MED17	4.56913e-06
9_25243699	9	25243699	MED17	4.56913e-06
9_25243729	9	25243729	MED17	4.56913e-06
9_25243745	9	25243745	MED17	4.56913e-06
9_25243746	9	25243746	MED17	4.56913e-06
9_25243748	9	25243748	MED17	4.56913e-06
9_25244157	9	25244157	MED17	4.56913e-06
9_25244252	9	25244252	MED17	4.56913e-06
9_25252231	9	25252231	MED17	4.56913e-06
9_25263418	9	25263418	MED17	4.56913e-06
9_25267540	9	25267540	MED17	4.56913e-06
9_25267867	9	25267867	MED17	4.56913e-06
9_25268134	9	25268134	MED17	4.56913e-06
9_25268226	9	25268226	MED17	4.56913e-06
9_25269038	9	25269038	MED17	4.05895e-06
9_25295126	9	25295126	MED17	4.86632e-06
9_25295232	9	25295232	MED17	4.86632e-06
9_25295297	9	25295297	MED17	4.56913e-06
9_25296417	9	25296417	MED17	4.56913e-06
9_25300445	9	25300445	MED17	4.56913e-06
9_25300446	9	25300446	MED17	4.56913e-06
9_25301007	9	25301007	MED17	4.86632e-06
9_25301137	9	25301137	MED17	4.56913e-06
9_25307053	9	25307053	MED17	4.56913e-06
9_25309789	9	25309789	MED17	4.56913e-06
9_25309976	9	25309976	MED17	4.56913e-06
9_25312115	9	25312115	MED17	4.56913e-06
9_25313777	9	25313777	MED17	4.56913e-06
9_25317377	9	25317377	MED17	4.56913e-06
9_25318941	9	25318941	MED17	2.96259e-06
9_25321187	9	25321187	MED17	4.56913e-06
9_25321701	9	25321701	MED17	4.56913e-06
9_25324358	9	25324358	MED17	4.56913e-06
9_25324659	9	25324659	MED17	4.56913e-06
9_25339426	9	25339426	MED17	4.56913e-06
9_25339904	9	25339904	MED17	4.56913e-06
9_25343309	9	25343309	MED17	4.56913e-06
9_25345667	9	25345667	MED17	4.56913e-06
9_25345670	9	25345670	MED17	4.56913e-06
9_25345841	9	25345841	MED17	4.56913e-06
9_25347291	9	25347291	MED17	4.56913e-06
9_25347483	9	25347483	MED17	4.56913e-06
9_25347486	9	25347486	MED17	4.56913e-06
9_25349987	9	25349987	MED17	2.86742e-06
9_25354607	9	25354607	MED17	4.56913e-06
9_25354938	9	25354938	MED17	4.56913e-06
9_25354939	9	25354939	MED17	4.56913e-06
9_25357889	9	25357889	MED17	3.7989e-06
9_25357908	9	25357908	MED17	3.7989e-06
9_25358692	9	25358692	MED17	3.7989e-06
9_25358706	9	25358706	MED17	3.7989e-06
9_25359252	9	25359252	MED17	3.7989e-06
9_25365309	9	25365309	MED17	4.56913e-06
9_25371145	9	25371145	MED17	4.56913e-06
9_25372928	9	25372928	MED17	3.7989e-06
9_25373810	9	25373810	MED17	4.56913e-06
9_25375464	9	25375464	MED17	4.56913e-06
9_25377742	9	25377742	MED17	4.56913e-06
9_25377822	9	25377822	MED17	4.56913e-06
9_25378302	9	25378302	MED17	4.56913e-06
9_25384400	9	25384400	MED17	4.56913e-06
9_25384462	9	25384462	MED17	4.56913e-06
9_25389171	9	25389171	MED17	4.56913e-06
9_25389962	9	25389962	MED17	4.56913e-06
9_25390011	9	25390011	MED17	4.56913e-06
9_25390084	9	25390084	MED17	4.56913e-06
9_25391139	9	25391139	MED17	4.56913e-06
9_25391504	9	25391504	MED17	4.56913e-06
9_25391634	9	25391634	MED17	4.56913e-06
9_25391926	9	25391926	MED17	4.56913e-06
9_25391952	9	25391952	MED17	4.56913e-06
9_25391982	9	25391982	MED17	4.56913e-06
9_25391983	9	25391983	MED17	4.56913e-06
9_25392008	9	25392008	MED17	4.56913e-06
9_25392019	9	25392019	MED17	4.56913e-06
9_25392023	9	25392023	MED17	4.56913e-06
9_25393593	9	25393593	MED17	4.56913e-06
9_25393786	9	25393786	MED17	4.56913e-06
9_25395299	9	25395299	MED17	4.56913e-06
9_25402609	9	25402609	MED17	4.56913e-06
9_25403763	9	25403763	MED17	4.56913e-06
9_25405222	9	25405222	MED17	4.56913e-06
9_25405652	9	25405652	MED17	4.56913e-06
9_25405767	9	25405767	MED17	4.56913e-06
9_25406095	9	25406095	MED17	4.56913e-06
9_25406221	9	25406221	MED17	4.56913e-06
9_25406864	9	25406864	MED17	4.56913e-06
9_25411132	9	25411132	MED17	3.7989e-06
9_25411468	9	25411468	MED17	3.7989e-06
9_25411492	9	25411492	MED17	3.7989e-06
9_25411628	9	25411628	MED17	1.4839e-06
9_25411660	9	25411660	MED17	3.7989e-06
9_25412028	9	25412028	MED17	3.7989e-06
9_25412494	9	25412494	MED17	3.7989e-06
9_25412934	9	25412934	MED17	3.7989e-06
9_25413038	9	25413038	MED17	3.7989e-06
9_25413464	9	25413464	MED17	3.7989e-06
9_25413534	9	25413534	MED17	3.7989e-06
9_25414126	9	25414126	MED17	3.7989e-06
9_25414165	9	25414165	MED17	3.7989e-06
9_25414965	9	25414965	MED17	3.7989e-06
9_25414980	9	25414980	MED17	3.7989e-06
9_25415185	9	25415185	MED17	2.40463e-06
9_25415190	9	25415190	MED17	2.40463e-06
9_25415263	9	25415263	MED17	3.7989e-06
9_25415264	9	25415264	MED17	3.7989e-06
9_25415266	9	25415266	MED17	3.7989e-06
9_25415417	9	25415417	MED17	4.45768e-06
9_25415512	9	25415512	MED17	4.45768e-06
9_25417606	9	25417606	MED17	3.7989e-06
9_25418323	9	25418323	MED17	1.884e-06
9_25418327	9	25418327	MED17	1.884e-06
9_25419409	9	25419409	MED17	4.56913e-06
9_25420359	9	25420359	MED17	4.56913e-06
9_25420361	9	25420361	MED17	4.56913e-06
9_25420407	9	25420407	MED17	4.56913e-06
9_25420431	9	25420431	MED17	4.56913e-06
9_25420444	9	25420444	MED17	4.56913e-06
9_25420456	9	25420456	MED17	4.56913e-06
9_25420516	9	25420516	MED17	4.56913e-06
9_25422111	9	25422111	MED17	3.37385e-06
9_25422641	9	25422641	MED17	4.56913e-06
9_25423202	9	25423202	MED17	4.56913e-06
9_25427300	9	25427300	MED17	4.56913e-06
9_25430182	9	25430182	MED17	4.56913e-06
9_25430920	9	25430920	MED17	4.86632e-06
9_25432042	9	25432042	MED17	4.56913e-06
9_25432833	9	25432833	MED17	4.56913e-06
9_25433068	9	25433068	MED17	4.56913e-06
9_25433217	9	25433217	MED17	4.56913e-06
9_25434769	9	25434769	MED17	4.56913e-06
9_25435382	9	25435382	MED17	4.56913e-06
9_25437920	9	25437920	MED17	4.56913e-06
9_25438966	9	25438966	MED17	4.56913e-06
9_25440112	9	25440112	MED17	4.56913e-06
9_25440774	9	25440774	MED17	4.56913e-06
9_25497930	9	25497930	MED17	4.56913e-06
9_25499191	9	25499191	MED17	4.56913e-06
9_25499683	9	25499683	MED17	4.56913e-06
9_25500000	9	25500000	MED17	4.56913e-06
9_25500372	9	25500372	MED17	4.56913e-06
9_25505222	9	25505222	MED17	4.56913e-06
9_25513545	9	25513545	MED17	4.56913e-06
9_25513748	9	25513748	MED17	4.56913e-06
9_25523414	9	25523414	MED17	4.56913e-06
9_25523820	9	25523820	MED17	4.86632e-06
9_25524122	9	25524122	MED17	4.56913e-06
9_25524528	9	25524528	MED17	4.56913e-06
9_25531747	9	25531747	MED17	1.90677e-06
9_25532461	9	25532461	MED17	4.03283e-06
9_25532819	9	25532819	MED17	4.86632e-06
9_25533393	9	25533393	MED17	4.56913e-06
9_25533395	9	25533395	MED17	4.56913e-06
9_25535774	9	25535774	MED17	4.56913e-06
9_25535795	9	25535795	MED17	4.86632e-06
9_25535799	9	25535799	MED17	4.86632e-06
9_25535804	9	25535804	MED17	4.86632e-06
9_25536748	9	25536748	MED17	4.56913e-06
9_25536838	9	25536838	MED17	4.56913e-06
9_25536985	9	25536985	MED17	4.56913e-06
9_25537003	9	25537003	MED17	4.56913e-06
9_25537005	9	25537005	MED17	4.56913e-06
9_25537093	9	25537093	MED17	4.56913e-06
9_25537145	9	25537145	MED17	4.56913e-06
9_25537153	9	25537153	MED17	4.56913e-06
9_25537210	9	25537210	MED17	4.56913e-06
9_25537234	9	25537234	MED17	4.56913e-06
9_25537428	9	25537428	MED17	4.56913e-06
9_25537447	9	25537447	MED17	4.56913e-06
9_25538075	9	25538075	MED17	4.56913e-06
9_25538076	9	25538076	MED17	4.56913e-06
9_25538930	9	25538930	MED17	3.85707e-06
9_25541764	9	25541764	MED17	4.56913e-06
9_25542484	9	25542484	MED17	4.56913e-06

## Sheet: Table S7
Table S7. Genes in the six co-expression modules significantly correlated with intramuscular fat content
Gene ID	Gene Name	Chromosome	Gene_start	Gene_end	Module
ENSSSCG00000021129	PFKM	5	78475540	78526995	darkgreen
ENSSSCG00000008245	TMSB10	3	59776235	59777363	darkgreen
ENSSSCG00000044700	-	11	76858296	76888850	darkgreen
ENSSSCG00000040494	RPL3	5	8922665	8929767	darkgreen
ENSSSCG00000037274	-	15	132355655	132361435	darkgreen
ENSSSCG00000022506	COL6A1	13	208295240	208313127	darkgreen
ENSSSCG00000014633	CAVIN3	9	3378207	3379848	darkgreen
ENSSSCG00000012840	CD151	2	525043	529583	darkgreen
ENSSSCG00000007585	ACTB	3	4082216	4090356	darkgreen
ENSSSCG00000013753	-	2	65909646	65911423	darkgreen
ENSSSCG00000039468	SERPINH1	9	9783036	9794483	darkgreen
ENSSSCG00000004578	ANXA2	1	111588306	111635064	darkgreen
ENSSSCG00000039243	CD81	2	1506652	1641667	darkgreen
ENSSSCG00000021084	S100A6	4	96098283	96099685	darkgreen
ENSSSCG00000022176	-	5	63937103	63942112	darkgreen
ENSSSCG00000006496	LMNA	4	93899026	93949398	darkgreen
ENSSSCG00000012974	CFL1	2	6469254	6475035	darkgreen
ENSSSCG00000022774	NOP53	6	53443480	53452019	darkgreen
ENSSSCG00000000690	MLF2	5	63951676	64009668	darkgreen
novel.837	-	5	11454934	11456477	darkgreen
ENSSSCG00000012766	BGN	X	124282224	124295448	darkgreen
ENSSSCG00000012847	TALDO1	2	435125	473744	darkgreen
ENSSSCG00000039307	H2AJ	5	57777010	57777654	darkgreen
ENSSSCG00000012591	AMOT	X	92582046	92647857	darkgreen
ENSSSCG00000023371	EHD2	6	53423563	53443224	darkgreen
ENSSSCG00000003914	PRDX1	6	165824520	165861442	darkgreen
ENSSSCG00000022343	ENO1	6	69385882	69401117	darkgreen
ENSSSCG00000034058	ARHGDIA	12	1113355	1121311	darkgreen
ENSSSCG00000039922	CDC42EP5	6	58857090	58857551	darkgreen
ENSSSCG00000007625	ARPC1B	3	6220939	6342637	darkgreen
ENSSSCG00000006777	-	4	107731536	107737701	darkgreen
ENSSSCG00000033337	ARHGDIB	5	57576811	57598386	darkgreen
ENSSSCG00000035392	IGFBP2	15	118822047	118850976	darkgreen
ENSSSCG00000012277	TIMP1	X	42102172	42106297	darkgreen
ENSSSCG00000031249	PTTG1IP	13	207493659	207507023	darkgreen
ENSSSCG00000012902	CDK2AP2	2	5025600	5027764	darkgreen
ENSSSCG00000033299	FLNA	X	124890142	124917171	darkgreen
ENSSSCG00000010527	MARVELD1	14	109069386	109069907	darkgreen
ENSSSCG00000027946	MVP	3	18052935	18081155	darkgreen
ENSSSCG00000003253	-	6	56236306	56278582	darkgreen
ENSSSCG00000022784	PLEKHO1	4	98923996	98934371	darkgreen
ENSSSCG00000006610	S100A11	4	97233499	97243423	darkgreen
ENSSSCG00000037025	PLVAP	2	60324560	60344448	darkgreen
ENSSSCG00000006612	S100A10	4	97261815	97272513	darkgreen
ENSSSCG00000036956	SOCS3	12	3643929	3647012	darkgreen
ENSSSCG00000011399	GNAI2	13	32705321	32733363	darkgreen
ENSSSCG00000030300	-	6	18645059	18646033	darkgreen
ENSSSCG00000031769	CTTN	2	3031102	3060855	darkgreen
ENSSSCG00000024669	-	6	78059094	78071604	darkgreen
ENSSSCG00000006572	NPR1	4	95957228	95973430	darkgreen
ENSSSCG00000023377	EMP3	6	53757776	53761833	darkgreen
ENSSSCG00000014040	LMAN2	2	80595334	80609594	darkgreen
ENSSSCG00000005965	MYC	4	12455119	12461078	darkgreen
ENSSSCG00000021161	CKS2	14	904793	910291	darkgreen
ENSSSCG00000013627	PRKCSH	2	70097444	70114446	darkgreen
ENSSSCG00000012365	MSN	X	51844112	51968850	darkgreen
ENSSSCG00000037225	RPRM	15	61141556	61141885	darkgreen
ENSSSCG00000017584	PPP1R9B	12	26319124	26336562	darkgreen
ENSSSCG00000039071	-	7	23842835	23851167	darkgreen
ENSSSCG00000016754	AEBP1	18	51046896	51056698	darkgreen
ENSSSCG00000016461	ZYX	18	6861072	6870273	darkgreen
ENSSSCG00000021798	LZTS2	14	112081261	112088472	darkgreen
ENSSSCG00000006395	-	4	90566846	90574762	darkgreen
ENSSSCG00000023522	TGM2	17	41186766	41221637	darkgreen
ENSSSCG00000015453	PDIA4	9	109252010	109280249	darkgreen
ENSSSCG00000021821	MYO1C	12	47691252	47738439	darkgreen
ENSSSCG00000003402	PGD	6	70675815	70692679	darkgreen
ENSSSCG00000005317	TLN1	1	236416044	236450922	darkgreen
ENSSSCG00000032591	-	2	156366	159320	darkgreen
ENSSSCG00000032154	ERF	6	49678871	49685538	darkgreen
ENSSSCG00000022820	-	3	59189177	59264049	darkgreen
ENSSSCG00000003554	-	6	83246934	83262746	darkgreen
ENSSSCG00000021250	FKBP9	18	40486372	40532259	darkgreen
ENSSSCG00000002868	PEPD	6	43177065	43290369	darkgreen
ENSSSCG00000022317	SLC38A10	12	1476996	1514497	darkgreen
ENSSSCG00000017403	STAT3	12	20407233	20472993	darkgreen
ENSSSCG00000008230	ATOH8	3	58964541	59001146	darkgreen
ENSSSCG00000033608	LOXL2	14	7435863	7540704	darkgreen
ENSSSCG00000012920	CORO1B	2	5080660	5086698	darkgreen
ENSSSCG00000001475	SLC39A7	7	25242969	25247407	darkgreen
ENSSSCG00000021597	PHLDA2	2	2057679	2058694	darkgreen
ENSSSCG00000032010	RNH1	2	281924	290079	darkgreen
ENSSSCG00000021587	MESD	7	49807115	49817659	darkgreen
ENSSSCG00000016590	SND1	18	20261476	20653590	darkgreen
ENSSSCG00000005614	NIBAN2	1	268010297	268065930	darkgreen
ENSSSCG00000005673	IER5L	1	269454099	269455310	darkgreen
ENSSSCG00000029949	CD248	2	6070897	6074146	darkgreen
ENSSSCG00000006561	SLC39A1	4	95728999	95733824	darkgreen
ENSSSCG00000005680	PRRX2	1	269853399	269902637	darkgreen
ENSSSCG00000037449	CSF1	4	110178478	110197901	darkgreen
ENSSSCG00000005615	PTRH1	1	268213687	268215523	darkgreen
ENSSSCG00000025955	SSBP4	2	59367243	59384541	darkgreen
ENSSSCG00000036702	ACTN1	7	92550007	92644842	darkgreen
ENSSSCG00000034704	ZNF532	1	161877574	161985172	darkgreen
ENSSSCG00000005654	SPTAN1	1	268936025	269002261	darkgreen
ENSSSCG00000034898	MYDGF	2	74185037	74202301	darkgreen
ENSSSCG00000017199	TRIM47	12	5535337	5539721	darkgreen
ENSSSCG00000038914	SEC61B	1	240985160	240992977	darkgreen
ENSSSCG00000039265	COX6A1	14	40408631	40423629	darkgreen
ENSSSCG00000037131	CLTA	1	236971505	237001769	darkgreen
ENSSSCG00000014817	ARAP1	9	7233911	7301086	darkgreen
novel.228	-	12	26336759	26337140	darkgreen
ENSSSCG00000028879	PLOD3	3	8911787	8919516	darkgreen
ENSSSCG00000000368	MMP19	5	21280130	21285774	darkgreen
ENSSSCG00000035983	TPPP3	6	28045437	28071537	darkgreen
ENSSSCG00000000262	SPRYD3	5	18320756	18353114	darkgreen
ENSSSCG00000012257	-	X	38929231	39006222	darkgreen
ENSSSCG00000003267	MBOAT7	6	55939450	55955739	darkgreen
ENSSSCG00000017203	GALK1	12	5642007	5651183	darkgreen
ENSSSCG00000012088	-	13	207801096	207818130	darkgreen
ENSSSCG00000001914	LOXL1	7	59481412	59505149	darkgreen
ENSSSCG00000003479	MFAP2	6	75607513	75615641	darkgreen
ENSSSCG00000035537	RUNX1	13	198371835	198638189	darkgreen
ENSSSCG00000000981	CRELD2	5	709045	716927	darkgreen
ENSSSCG00000008633	PDIA6	3	125751970	125776955	darkgreen
ENSSSCG00000025514	RUFY3	8	67495033	67582143	darkgreen
ENSSSCG00000034131	TXNDC5	7	5210049	5236812	darkgreen
ENSSSCG00000003458	CTRC	6	74651805	74706594	darkgreen
ENSSSCG00000006564	-	4	95705220	95711742	darkgreen
ENSSSCG00000008557	EMILIN1	3	112031919	112046437	darkgreen
ENSSSCG00000011621	SEC61A1	13	72254464	72365493	darkgreen
ENSSSCG00000012294	PLP2	X	43215282	43220623	darkgreen
ENSSSCG00000034841	RGS19	17	62889210	62895556	darkgreen
ENSSSCG00000035940	SPSB1	6	69720806	69791127	darkgreen
ENSSSCG00000033566	-	7	20773608	20773919	darkgreen
ENSSSCG00000010517	PGAM1	14	108822812	108833058	darkgreen
ENSSSCG00000038348	NME1	12	27416337	27436160	darkgreen
ENSSSCG00000009906	SRSF9	14	40419091	40434048	darkgreen
ENSSSCG00000012287	TFE3	X	43100005	43116227	darkgreen
ENSSSCG00000012982	SIPA1	2	6606626	6618578	darkgreen
ENSSSCG00000024059	VAT1	12	19806402	19879231	darkgreen
ENSSSCG00000006539	SHC1	4	94810875	94831765	darkgreen
ENSSSCG00000031881	CDC42SE1	4	98164024	98180576	darkgreen
ENSSSCG00000000411	NAB2	5	22400277	22406419	darkgreen
ENSSSCG00000000765	IL17RA	5	69461290	69480112	darkgreen
ENSSSCG00000006644	CERS2	4	98250490	98260495	darkgreen
ENSSSCG00000006955	GSDMD	4	995763	1003058	darkgreen
ENSSSCG00000009999	-	14	47269091	47301554	darkgreen
ENSSSCG00000024750	GFOD2	6	28293965	28348136	darkgreen
ENSSSCG00000015846	RBPMS	15	54539350	54725583	darkgreen
ENSSSCG00000012837	CHID1	2	552323	571753	darkgreen
ENSSSCG00000009934	KCTD10	14	41442278	41470210	darkgreen
ENSSSCG00000015692	R3HDM1	15	16230922	16413987	darkgreen
ENSSSCG00000002025	SLC22A17	7	75734867	75741112	darkgreen
ENSSSCG00000040449	ABHD12	17	30997480	31056312	darkgreen
ENSSSCG00000010253	HK1	14	72351149	72460925	darkgreen
ENSSSCG00000040642	LASP1	12	23222708	23267855	darkgreen
ENSSSCG00000038130	CANT1	12	3188644	3216577	darkgreen
ENSSSCG00000022265	-	2	76998982	77003335	darkgreen
ENSSSCG00000017218	CDR2L	12	6270574	6282422	darkgreen
ENSSSCG00000017376	MEOX1	12	19431029	19452007	darkgreen
ENSSSCG00000040435	STAT6	5	22406364	22421990	darkgreen
ENSSSCG00000034723	PYCR1	12	1060568	1064809	darkgreen
ENSSSCG00000029230	ECM1	4	98615778	98633515	darkgreen
ENSSSCG00000038089	COL18A1	13	207907857	207985181	darkgreen
ENSSSCG00000040706	DBN1	2	80479460	80496873	darkgreen
ENSSSCG00000007565	TTYH3	3	1826289	1853493	darkgreen
ENSSSCG00000011550	CAMK1	13	66044713	66055295	darkgreen
ENSSSCG00000005650	CERCAM	1	268830049	268847230	darkgreen
ENSSSCG00000020777	TRIOBP	5	10066086	10126491	darkgreen
ENSSSCG00000006488	GLMP	4	93758958	93763912	darkgreen
ENSSSCG00000024692	RRBP1	17	26054777	26120347	darkgreen
ENSSSCG00000017918	ARRB2	12	52161776	52170344	darkgreen
ENSSSCG00000001773	TMED3	7	48431318	48442645	darkgreen
ENSSSCG00000011443	STAB1	13	34631693	34664420	darkgreen
ENSSSCG00000039137	SMARCE1	12	21784426	21807170	darkgreen
ENSSSCG00000013720	-	2	66329039	66349095	darkgreen
ENSSSCG00000017422	FKBP10	12	20872155	20882644	darkgreen
ENSSSCG00000000951	CSRP2	5	104273168	104295142	darkgreen
ENSSSCG00000001900	CSK	7	58736529	58755260	darkgreen
ENSSSCG00000037190	TAGLN3	13	147740917	147754849	darkgreen
ENSSSCG00000012836	AP2A2	2	580173	628092	darkgreen
ENSSSCG00000025588	FJX1	2	25420665	25423166	darkgreen
ENSSSCG00000026092	SREBF2	5	6719487	6784672	darkgreen
ENSSSCG00000000379	ESYT1	5	21514497	21535326	darkgreen
ENSSSCG00000035238	ELOVL1	6	167881352	167886124	darkgreen
ENSSSCG00000029449	-	9	127464119	127481735	darkgreen
ENSSSCG00000002645	GALNS	6	869232	890135	darkgreen
ENSSSCG00000040835	-	5	60082282	60097644	darkgreen
ENSSSCG00000011158	PFKP	10	67022652	67082451	darkgreen
ENSSSCG00000011471	FLNB	13	39789703	39938750	darkgreen
ENSSSCG00000013829	SYDE1	2	62447036	62453949	darkgreen
ENSSSCG00000003578	FGR	6	84809542	84830361	darkgreen
ENSSSCG00000000232	ACVRL1	5	17263907	17286276	darkgreen
ENSSSCG00000006502	ARHGEF2	4	94026385	94080422	darkgreen
ENSSSCG00000034137	PPIB	1	107886658	107897098	darkgreen
ENSSSCG00000012528	BEX3	X	84300645	84302119	darkgreen
ENSSSCG00000003115	MEIS3	6	53175928	53188406	darkgreen
ENSSSCG00000031076	MAPK7	12	60128686	60149270	darkgreen
ENSSSCG00000000937	MYF5	5	100752890	100755494	darkgreen
ENSSSCG00000027565	ARHGAP45	2	77342153	77356728	darkgreen
ENSSSCG00000012886	-	2	4682315	4695960	darkgreen
ENSSSCG00000013883	COLGALT1	2	60138303	60197611	darkgreen
ENSSSCG00000034165	DERPC	6	17818198	17844351	darkgreen
ENSSSCG00000013256	ARHGAP1	2	15834702	15854179	darkgreen
ENSSSCG00000025564	GAS2L1	14	46449787	46455276	darkgreen
ENSSSCG00000032768	-	X	42670633	42678570	darkgreen
ENSSSCG00000033836	SHKBP1	6	48813128	48826461	darkgreen
ENSSSCG00000007812	XPO6	3	18772031	18880645	darkgreen
ENSSSCG00000013909	CRLF1	2	59222566	59233721	darkgreen
ENSSSCG00000025499	-	6	44682153	44697293	darkgreen
ENSSSCG00000007770	ORAI3	3	17490524	17497062	darkgreen
ENSSSCG00000032428	ARSA	5	107149	111518	darkgreen
ENSSSCG00000013508	SH3GL1	2	74414465	74449433	darkgreen
ENSSSCG00000010097	LZTR1	14	50569746	50589787	darkgreen
ENSSSCG00000016585	IMPDH1	18	19979955	19996429	darkgreen
ENSSSCG00000025108	G6PD	X	125025257	125041033	darkgreen
ENSSSCG00000014871	TSKU	9	10927342	10942668	darkgreen
ENSSSCG00000004412	MICAL1	1	75511693	75522765	darkgreen
ENSSSCG00000016985	BNIP1	16	51126926	51140394	darkgreen
ENSSSCG00000017912	PLD2	12	52073896	52087809	darkgreen
ENSSSCG00000037900	CCND1	2	3621246	3633296	darkgreen
ENSSSCG00000001703	NFKBIE	7	39255075	39263339	darkgreen
ENSSSCG00000002689	CMIP	6	6654388	6881662	darkgreen
ENSSSCG00000005924	MROH1	4	507227	577132	darkgreen
ENSSSCG00000006550	ATP8B2	4	95427943	95449188	darkgreen
ENSSSCG00000001818	FES	7	53472946	53485082	darkgreen
ENSSSCG00000032434	PLAUR	6	50489777	50505418	darkgreen
ENSSSCG00000027124	-	14	42179813	42197378	darkgreen
ENSSSCG00000017804	ABR	12	46709880	46895815	darkgreen
ENSSSCG00000034302	SLC12A7	16	79335324	79399155	darkgreen
ENSSSCG00000013297	CD44	2	25788704	25884153	darkgreen
ENSSSCG00000017874	ATP2A3	12	49980490	50025171	darkgreen
ENSSSCG00000005631	FAM102A	1	268427704	268465789	darkgreen
ENSSSCG00000023228	-	6	48889801	48938610	darkgreen
ENSSSCG00000015735	PTPN18	15	31945897	31965748	darkgreen
ENSSSCG00000037459	TCTA	13	31991567	31998168	darkgreen
ENSSSCG00000034151	RNPEP	10	24218139	24235518	darkgreen
ENSSSCG00000004547	-	1	107186288	107219320	darkgreen
ENSSSCG00000026354	-	10	48061727	48164499	darkgreen
ENSSSCG00000022031	CHST2	13	83819416	83821780	darkgreen
ENSSSCG00000001372	GNL1	7	23098168	23112725	darkgreen
ENSSSCG00000022004	SH3BP2	8	1583193	1619037	darkgreen
ENSSSCG00000025561	VASN	3	37961425	37972115	darkgreen
ENSSSCG00000025023	PGGHG	2	99254	105655	darkgreen
ENSSSCG00000039542	CNN2	2	77357218	77385600	darkgreen
ENSSSCG00000013048	SPINDOC	2	8226058	8239459	darkgreen
ENSSSCG00000008727	MSX1	8	5628377	5632608	darkgreen
ENSSSCG00000026084	SLC49A3	8	120102	128425	darkgreen
ENSSSCG00000005641	DNM1	1	268653039	268702223	darkgreen
ENSSSCG00000032452	WFS1	8	4362678	4385272	darkgreen
ENSSSCG00000040815	DUSP5	14	120906343	120919395	darkgreen
ENSSSCG00000030155	PHF10	1	555355	576713	darkgreen
ENSSSCG00000013990	-	2	51241952	51257485	darkgreen
ENSSSCG00000013876	MYO9B	2	60455605	60567505	darkgreen
ENSSSCG00000013074	RAB3IL1	2	9554226	9602217	darkgreen
ENSSSCG00000024549	LYL1	2	65952519	65955017	darkgreen
ENSSSCG00000035028	GRK6	2	80507009	80527210	darkgreen
ENSSSCG00000027434	OLFM2	2	68734080	68807191	darkgreen
ENSSSCG00000023527	NRROS	13	133470643	133496264	darkgreen
ENSSSCG00000040825	PYM1	5	21308134	21329201	darkgreen
ENSSSCG00000031381	-	5	14959300	14992981	darkgreen
ENSSSCG00000032842	GIPC1	2	64780442	64798783	darkgreen
ENSSSCG00000034887	HAPLN4	2	58617205	58634464	darkgreen
ENSSSCG00000031182	PRELID1	2	80641847	80653685	darkgreen
ENSSSCG00000040139	B3GNT9	6	27792133	27795361	darkgreen
ENSSSCG00000002368	LTBP2	7	97745396	97852502	darkgreen
ENSSSCG00000007719	-	3	11419396	11505407	darkgreen
ENSSSCG00000017152	SGSH	12	2241840	2248376	darkgreen
ENSSSCG00000013658	S1PR2	2	69049273	69057270	darkgreen
ENSSSCG00000010532	LOXL4	14	109571945	109589160	darkgreen
ENSSSCG00000032483	-	4	940854	944666	darkgreen
ENSSSCG00000008265	DOK1	3	68494519	68497949	darkgreen
ENSSSCG00000007557	MICALL2	3	951323	971111	darkgreen
ENSSSCG00000018032	TRPV2	12	59135329	59152229	darkgreen
ENSSSCG00000022866	NXF1	2	8937776	8981985	darkgreen
ENSSSCG00000023719	IFT20	12	44609586	44616669	darkgreen
ENSSSCG00000030888	FADD	2	3186744	3194792	darkgreen
ENSSSCG00000039056	GAS7	12	54752507	54973515	darkgreen
ENSSSCG00000027371	PCDHGA4	2	142983077	143156558	darkgreen
ENSSSCG00000000050	NAGA	5	6571037	6590546	darkgreen
ENSSSCG00000015550	RGS16	9	123913172	123956800	darkgreen
ENSSSCG00000011798	-	13	124390970	124413200	darkgreen
ENSSSCG00000016050	INPP1	15	94956532	94987279	darkgreen
ENSSSCG00000045712	OLFML3	4	106563450	106627166	darkgreen
ENSSSCG00000004971	TLE3	1	167808509	167855911	darkgreen
ENSSSCG00000023912	ORAI2	3	9784077	9796758	darkgreen
ENSSSCG00000009617	REEP4	14	6411511	6415590	darkgreen
ENSSSCG00000031492	PPP1R18	7	23209172	23225509	darkgreen
ENSSSCG00000013552	GPR108	2	72418261	72427994	darkgreen
ENSSSCG00000037120	TK1	12	3635220	3795917	darkgreen
ENSSSCG00000010128	-	14	51252815	51262110	darkgreen
ENSSSCG00000014851	SLCO2B1	9	9432674	9476674	darkgreen
ENSSSCG00000016758	STK17A	18	51322238	51362178	darkgreen
ENSSSCG00000014249	MARCHF3	2	129880658	130026419	darkgreen
ENSSSCG00000009880	SLC8B1	14	38773398	38808233	darkgreen
ENSSSCG00000008641	ADAM17	3	126795426	126853995	darkgreen
ENSSSCG00000035366	MFHAS1	15	56200045	56295091	darkgreen
ENSSSCG00000001925	ADPGK	7	60584051	60627850	darkgreen
ENSSSCG00000014852	ARRB1	9	9513856	9597959	darkgreen
ENSSSCG00000022777	SLC35C2	17	48509578	48525150	darkgreen
ENSSSCG00000016545	CHCHD3	18	16052627	16350974	darkgreen
ENSSSCG00000015545	GLUL	9	123751548	123762547	darkturquoise
ENSSSCG00000016215	-	15	121151561	121311865	darkturquoise
ENSSSCG00000007692	-	3	9994836	10023289	darkturquoise
ENSSSCG00000000406	PTGES3	5	22000339	22021663	darkturquoise
ENSSSCG00000008412	PSME4	3	87231534	87337703	darkturquoise
ENSSSCG00000005300	VCP	1	235796446	235876321	darkturquoise
ENSSSCG00000010299	ANXA7	14	76205224	76234631	darkturquoise
ENSSSCG00000003645	UTP11	6	93993592	94006906	darkturquoise
ENSSSCG00000011765	USP13	13	117700119	117826946	darkturquoise
ENSSSCG00000039290	MTPN	18	13330091	13400046	darkturquoise
ENSSSCG00000035090	RAC1	3	4781771	4803687	darkturquoise
ENSSSCG00000010494	SORBS1	14	106895763	107137767	darkturquoise
ENSSSCG00000009178	H2AFZ	8	120563752	120566034	darkturquoise
novel.245	-	13	31423890	31426207	darkturquoise
ENSSSCG00000033074	ZCCHC24	14	81697989	81763941	darkturquoise
ENSSSCG00000008377	CCT4	3	79924507	79946236	darkturquoise
ENSSSCG00000033010	-	2	9183862	9211788	darkturquoise
ENSSSCG00000010211	CCDC6	14	63175655	63299494	darkturquoise
ENSSSCG00000033497	-	6	68954771	69258631	darkturquoise
ENSSSCG00000040412	-	3	28815796	28817723	darkturquoise
ENSSSCG00000022659	CLTC	12	35849136	35926023	darkturquoise
ENSSSCG00000011363	PRKAR2A	13	31426213	31517122	darkturquoise
ENSSSCG00000016272	PSMD1	15	131807639	131912866	darkturquoise
ENSSSCG00000005459	ECPAS	1	252218819	252324923	darkturquoise
ENSSSCG00000022559	USP14	6	106087922	106139377	darkturquoise
ENSSSCG00000029633	USP24	6	157220602	157385055	darkturquoise
ENSSSCG00000005366	NCBP1	1	239374934	239543585	darkturquoise
ENSSSCG00000016646	-	18	33165376	33248297	darkturquoise
ENSSSCG00000004524	SMAD4	1	100514791	100628029	darkturquoise
ENSSSCG00000038989	CRK	12	47600502	47690398	darkturquoise
ENSSSCG00000037016	ID1	17	35315964	35317744	darkturquoise
ENSSSCG00000041409	MFSD4B	1	77159461	77173298	darkturquoise
ENSSSCG00000026161	E2F6	3	125249268	125271038	darkturquoise
ENSSSCG00000046470	-	14	30569536	30576487	darkturquoise
ENSSSCG00000027550	PLCD1	13	22851584	22865175	darkturquoise
ENSSSCG00000010399	NCOA4	14	90503746	90536009	darkturquoise
ENSSSCG00000007043	GPCPD1	17	14420656	14476189	darkturquoise
ENSSSCG00000004387	-	1	74628217	74760328	darkturquoise
ENSSSCG00000000158	RTCB	5	12580295	12641906	darkturquoise
ENSSSCG00000010095	CRKL	14	50528954	50558663	darkturquoise
ENSSSCG00000014292	HSPA4	2	135305749	135394185	darkturquoise
ENSSSCG00000023118	BZW2	9	85886158	85947408	darkturquoise
ENSSSCG00000003439	DHRS3	6	72556235	72598815	darkturquoise
ENSSSCG00000015097	DDX6	9	46025445	46063814	darkturquoise
ENSSSCG00000008451	-	3	96221873	96317247	darkturquoise
ENSSSCG00000030053	ARCN1	9	45863559	45897514	darkturquoise
ENSSSCG00000000753	WNK1	5	68001104	68140757	darkturquoise
ENSSSCG00000002822	AMFR	6	29366624	29413703	darkturquoise
ENSSSCG00000028168	TAF7	2	142947310	142952507	darkturquoise
ENSSSCG00000011894	POPDC2	13	140601515	140620789	darkturquoise
ENSSSCG00000003107	ARHGAP35	6	52711901	52841288	darkturquoise
ENSSSCG00000001556	MAPK14	7	31790104	31862038	darkturquoise
ENSSSCG00000030480	DYRK1A	13	201008830	201159954	darkturquoise
ENSSSCG00000009186	METAP1	8	121288684	121352460	darkturquoise
ENSSSCG00000030211	NBR1	12	19755737	19788952	darkturquoise
ENSSSCG00000002799	CNOT1	6	20271596	20372280	darkturquoise
ENSSSCG00000025966	EIF4H	3	11317750	11349334	darkturquoise
ENSSSCG00000033144	YTHDF3	4	70887103	70928808	darkturquoise
ENSSSCG00000020717	FAM160A1	8	77328621	77602074	darkturquoise
ENSSSCG00000029989	MED28	8	12624109	12635334	darkturquoise
ENSSSCG00000029343	MFSD11	12	4774678	4801456	darkturquoise
ENSSSCG00000004048	TCP1	1	7589521	7601795	darkturquoise
ENSSSCG00000002381	NEK9	7	98275976	98322469	darkturquoise
ENSSSCG00000034017	KPNA6	6	88611462	88656278	darkturquoise
ENSSSCG00000010690	SEC23IP	14	129758278	129810642	darkturquoise
ENSSSCG00000036766	SLC49A4	13	137637821	137739089	darkturquoise
ENSSSCG00000004751	CHP1	1	130073919	130112753	darkturquoise
ENSSSCG00000037558	YY1	7	121131917	121170697	darkturquoise
ENSSSCG00000035673	HBP1	9	106965947	106996048	darkturquoise
ENSSSCG00000001679	XPO5	7	38530725	38569570	darkturquoise
ENSSSCG00000004368	PREP	1	71495194	71701093	darkturquoise
ENSSSCG00000012328	HUWE1	X	46282415	46441623	darkturquoise
ENSSSCG00000006865	RTCA	4	117852764	117875684	darkturquoise
ENSSSCG00000016518	TRIM24	18	11055208	11151404	darkturquoise
ENSSSCG00000033356	RRN3	3	7537133	7572391	darkturquoise
ENSSSCG00000010821	EPRS1	10	9579301	9648414	darkturquoise
ENSSSCG00000003488	UBR4	6	77568415	77707983	darkturquoise
ENSSSCG00000016409	UBE3C	18	1542163	1653982	darkturquoise
ENSSSCG00000026034	NUP153	7	13393547	13466504	darkturquoise
ENSSSCG00000009611	XPO7	14	6187631	6280045	darkturquoise
ENSSSCG00000008756	DHX15	8	18537868	18620883	darkturquoise
ENSSSCG00000050093	-	9	106539530	106545053	darkturquoise
ENSSSCG00000007342	RPRD1B	17	41094062	41176894	darkturquoise
ENSSSCG00000022955	POLR2B	8	56231771	56285014	darkturquoise
ENSSSCG00000033442	HCN2	2	77708161	77730881	darkturquoise
ENSSSCG00000025820	SLC15A4	14	26122363	26154786	darkturquoise
ENSSSCG00000025323	SF3B3	6	13524710	13578679	darkturquoise
ENSSSCG00000050627	-	3	59416728	59426435	darkturquoise
ENSSSCG00000023318	MARS1	5	22751921	22785928	darkturquoise
ENSSSCG00000006048	DCAF13	4	33666308	33704504	darkturquoise
ENSSSCG00000013592	ELAVL1	2	71207124	71248916	darkturquoise
ENSSSCG00000006866	DBT	4	117875002	117937561	darkturquoise
ENSSSCG00000024384	DCAF12	10	32674045	32714941	darkturquoise
ENSSSCG00000009042	OTUD4	8	83240737	83288234	darkturquoise
ENSSSCG00000011783	EIF2B5	13	122060484	122070708	darkturquoise
ENSSSCG00000024618	FBXO28	10	19936244	19968960	darkturquoise
ENSSSCG00000033037	SLC25A37	14	7665007	7706768	darkturquoise
ENSSSCG00000015498	RC3H1	9	116209094	116292366	darkturquoise
ENSSSCG00000029799	ZBTB8OS	6	88970645	88986589	darkturquoise
ENSSSCG00000010824	RAB3GAP2	10	9734767	9828345	darkturquoise
ENSSSCG00000022479	UBR5	4	34645751	34793940	darkturquoise
ENSSSCG00000005288	TLE4	1	232355959	232504763	darkturquoise
ENSSSCG00000008136	RANBP2	3	47531358	47601379	darkturquoise
ENSSSCG00000008900	SRP72	8	55729116	55762020	darkturquoise
ENSSSCG00000007736	TMEM248	3	16253018	16296834	darkturquoise
ENSSSCG00000028225	DICER1	7	116361630	116436519	darkturquoise
ENSSSCG00000006386	COPA	4	90141216	90193389	darkturquoise
ENSSSCG00000008068	IARS1	3	41945843	42052920	darkturquoise
ENSSSCG00000033706	NUP88	12	51562436	51601975	darkturquoise
ENSSSCG00000007951	CREBBP	3	38388547	38530230	darkturquoise
ENSSSCG00000029203	TOX4	7	77678475	77698917	darkturquoise
ENSSSCG00000010116	SLC25A1	14	50974617	51002887	darkturquoise
ENSSSCG00000011889	GSK3B	13	140136158	140369574	darkturquoise
ENSSSCG00000000068	EP300	5	7311171	7393760	darkturquoise
ENSSSCG00000011845	PCYT1A	13	133774574	133850999	darkturquoise
ENSSSCG00000037170	POMP	11	5953743	5975260	darkturquoise
ENSSSCG00000009770	EIF2B1	14	29332233	29367918	darkturquoise
ENSSSCG00000009898	GCN1	14	40146345	40218097	darkturquoise
ENSSSCG00000007345	RALGAPB	17	41507806	41606898	darkturquoise
ENSSSCG00000029637	KDM2A	2	5240287	5357164	darkturquoise
ENSSSCG00000003531	KDM1A	6	80903496	80971595	darkturquoise
ENSSSCG00000017505	MED1	12	22839005	22872407	darkturquoise
ENSSSCG00000038397	PTK2	4	2656613	2896060	darkturquoise
ENSSSCG00000017073	FAM114A2	16	69121568	69159389	darkturquoise
ENSSSCG00000017476	MSL1	12	22224605	22237587	darkturquoise
ENSSSCG00000015107	VPS11	9	46285729	46297465	darkturquoise
ENSSSCG00000025440	ELOA	6	81566801	81582048	darkturquoise
ENSSSCG00000021042	BRWD1	13	202762509	202896536	darkturquoise
ENSSSCG00000010876	DESI2	10	17365665	17416639	darkturquoise
ENSSSCG00000003398	UBE4B	6	70345813	70462434	darkturquoise
ENSSSCG00000038534	TSR1	12	48403850	48416701	darkturquoise
ENSSSCG00000001805	WHAMM	7	52108868	52140302	darkturquoise
ENSSSCG00000013406	CTR9	2	48697972	48729307	darkturquoise
ENSSSCG00000033324	SPATA2	17	51489696	51500670	darkturquoise
ENSSSCG00000050244	-	12	59273169	59353895	darkturquoise
ENSSSCG00000020796	SPOP	12	25792626	25860712	darkturquoise
ENSSSCG00000032049	ZZEF1	12	50043115	50155354	darkturquoise
ENSSSCG00000002740	AP1G1	6	14719954	14809744	darkturquoise
ENSSSCG00000018016	MAP2K4	12	56402075	56516240	darkturquoise
ENSSSCG00000011708	TSC22D2	13	90640858	90692007	darkturquoise
ENSSSCG00000030547	PIP5K1A	4	98012944	98056815	darkturquoise
ENSSSCG00000027342	BAZ1B	3	10762359	10843877	darkturquoise
ENSSSCG00000040157	AP3D1	2	76428436	76471258	darkturquoise
ENSSSCG00000010174	EXOC8	14	59192431	59197541	darkturquoise
ENSSSCG00000013648	TYK2	2	69157799	69183461	darkturquoise
ENSSSCG00000034278	SLC31A1	1	253868331	253894451	darkturquoise
ENSSSCG00000035452	HTD2	13	40062185	40078180	darkturquoise
ENSSSCG00000009799	DIABLO	14	30498900	30520071	darkturquoise
ENSSSCG00000022616	DCP1A	13	35392510	35479703	darkturquoise
ENSSSCG00000038181	CCNT1	5	14768429	14816613	darkturquoise
ENSSSCG00000011978	CPOX	13	160332436	160348232	darkturquoise
ENSSSCG00000016134	FASTKD2	15	110021448	110043121	darkturquoise
ENSSSCG00000017248	COG1	12	7743060	7760504	darkturquoise
ENSSSCG00000015853	HERC2	15	56438107	56649796	darkturquoise
ENSSSCG00000035472	TTC9C	2	9024476	9034770	darkturquoise
ENSSSCG00000002502	ATG2B	7	117506301	117586357	darkturquoise
ENSSSCG00000008548	SUPT7L	3	111531689	111542000	darkturquoise
ENSSSCG00000008098	POLR1B	3	43949968	43976072	darkturquoise
ENSSSCG00000002330	PCNX1	7	94445001	94618521	darkturquoise
ENSSSCG00000011235	UBP1	13	19204947	19276969	darkturquoise
ENSSSCG00000033167	SLC7A6OS	6	28872665	28883548	darkturquoise
ENSSSCG00000027686	YTHDF2	6	85716917	85751583	darkturquoise
ENSSSCG00000031461	ZKSCAN1	3	7920675	7942498	darkturquoise
ENSSSCG00000017385	PSME3	12	20022037	20035557	darkturquoise
ENSSSCG00000007475	MOCS3	17	52377348	52380260	darkturquoise
ENSSSCG00000014044	NSD1	2	80654378	80809059	darkturquoise
ENSSSCG00000024827	ABTB1	13	72573332	72579192	darkturquoise
ENSSSCG00000039171	MRTFB	3	28964754	29167631	darkturquoise
ENSSSCG00000029991	SNIP1	6	93597055	93612152	darkturquoise
ENSSSCG00000040887	HEATR3	6	34597636	34759216	darkturquoise
ENSSSCG00000050236	-	14	12882596	12884186	darkturquoise
ENSSSCG00000015729	TSN	15	29675820	29714079	darkturquoise
ENSSSCG00000015558	SMG7	9	124697093	124775966	darkturquoise
ENSSSCG00000006809	RBM15	4	109769869	109786235	darkturquoise
ENSSSCG00000015223	DDX25	9	53029790	53044387	darkturquoise
ENSSSCG00000033278	ATP6V1D	7	91064372	91084804	darkturquoise
ENSSSCG00000000278	ATF7	5	18728692	18874183	darkturquoise
ENSSSCG00000023266	FOXJ3	6	168994469	169135038	darkturquoise
novel.981	-	7	68143646	68204726	darkturquoise
ENSSSCG00000001880	SIN3A	7	58176166	58245762	darkturquoise
ENSSSCG00000012325	SMC1A	X	46144920	46220378	darkturquoise
ENSSSCG00000006093	NDUFAF6	4	41622866	41655662	darkturquoise
ENSSSCG00000010999	SMU1	10	33399375	33430969	darkturquoise
ENSSSCG00000021285	RNF216	3	4158448	4329386	darkturquoise
ENSSSCG00000010029	DRG1	14	48126863	48157941	darkturquoise
ENSSSCG00000012560	PRPS1	X	88074963	88119094	darkturquoise
ENSSSCG00000011417	DCAF1	13	33670974	33750734	darkturquoise
ENSSSCG00000005208	RIC1	1	216318901	216494793	darkturquoise
ENSSSCG00000038025	NRBP2	4	800059	808024	darkturquoise
ENSSSCG00000015288	RBBP5	9	65783736	65821650	darkturquoise
ENSSSCG00000021654	ZNF641	5	78707846	78718463	darkturquoise
ENSSSCG00000031098	DBR1	13	78958211	78970137	darkturquoise
ENSSSCG00000007881	ERCC4	3	29266236	29306116	darkturquoise
ENSSSCG00000006645	SETDB1	4	98260373	98293096	darkturquoise
ENSSSCG00000014327	BRD8	2	140168636	140202247	darkturquoise
ENSSSCG00000012323	TSPYL2	X	45909686	45916941	darkturquoise
ENSSSCG00000007494	CSTF1	17	56972202	56985813	darkturquoise
ENSSSCG00000008310	EXOC6B	3	69939173	70546702	darkturquoise
ENSSSCG00000017538	HOXB7	12	24861174	24864620	darkturquoise
ENSSSCG00000002127	CHD8	7	77719554	77780147	darkturquoise
ENSSSCG00000008996	PLRG1	8	74614891	74633101	darkturquoise
ENSSSCG00000035318	NUP58	11	3225157	3266076	darkturquoise
ENSSSCG00000011553	-	13	66095817	66123979	darkturquoise
ENSSSCG00000008332	C2orf42	3	72289635	72320503	darkturquoise
ENSSSCG00000007284	NCOA6	17	38114291	38221901	darkturquoise
ENSSSCG00000002298	ZFYVE26	7	91518451	91591047	darkturquoise
ENSSSCG00000045134	FASTKD5	17	32520638	32533813	darkturquoise
ENSSSCG00000036643	RBSN	13	69404021	69434830	darkturquoise
ENSSSCG00000005731	GTF3C4	1	272454503	272479954	darkturquoise
ENSSSCG00000007023	-	17	11008684	11109928	darkturquoise
ENSSSCG00000008479	DHX57	3	101458930	101587042	darkturquoise
ENSSSCG00000014356	DNAJC18	2	141295610	141337407	darkturquoise
ENSSSCG00000021023	SCAF4	13	195315309	195396199	darkturquoise
ENSSSCG00000036887	CLPB	9	6835469	6981892	darkturquoise
ENSSSCG00000030204	IPPK	3	42308005	42368224	darkturquoise
ENSSSCG00000017207	NUP85	12	6064567	6103979	darkturquoise
ENSSSCG00000003464	DNAJC16	6	74732169	74774311	darkturquoise
ENSSSCG00000017593	UTP18	12	27526175	27565169	darkturquoise
ENSSSCG00000005597	GOLGA1	1	265652128	265705895	darkturquoise
ENSSSCG00000002722	DDX19B	6	13325540	13392110	darkturquoise
ENSSSCG00000006263	ATP6V1H	4	77211526	77302162	darkturquoise
ENSSSCG00000003642	INPP5B	6	93885460	93944333	darkturquoise
ENSSSCG00000007340	TTI1	17	41047408	41078506	darkturquoise
ENSSSCG00000016091	-	15	104071268	104099188	darkturquoise
ENSSSCG00000024556	ZNF445	13	27748481	27783315	darkturquoise
ENSSSCG00000014057	FAF2	2	81401862	81464727	darkturquoise
ENSSSCG00000003580	EYA3	6	85095409	85185799	darkturquoise
ENSSSCG00000023445	AVL9	18	40656660	40739088	darkturquoise
ENSSSCG00000007142	PANK2	17	31798776	31828627	darkturquoise
ENSSSCG00000037121	KIAA0319L	6	91605502	91747773	darkturquoise
ENSSSCG00000024445	METTL3	7	77662058	77695948	darkturquoise
ENSSSCG00000037516	MTF1	6	93839174	93884405	darkturquoise
ENSSSCG00000009682	HMBOX1	14	12692588	12882576	darkturquoise
ENSSSCG00000008434	TTC7A	3	93457622	93592348	darkturquoise
ENSSSCG00000008549	SLC4A1AP	3	111453816	111531625	darkturquoise
ENSSSCG00000016193	CNOT9	15	120590641	120669825	darkturquoise
ENSSSCG00000017713	PEX12	12	39932010	39936268	darkturquoise
ENSSSCG00000015252	SNX19	9	57509191	57558323	darkturquoise
ENSSSCG00000016541	SLC35B4	18	14880765	14916384	darkturquoise
ENSSSCG00000011853	RUBCN	13	134254969	134363265	darkturquoise
ENSSSCG00000002352	ZNF410	7	97185797	97270560	darkturquoise
ENSSSCG00000017642	MTMR4	12	34745236	34771233	darkturquoise
ENSSSCG00000040943	DCTN5	3	22558951	22586802	darkturquoise
ENSSSCG00000007323	DSN1	17	39990623	40017500	darkturquoise
ENSSSCG00000013984	SNAP47	2	50831116	51006694	darkturquoise
ENSSSCG00000011531	-	13	60916180	60927896	darkturquoise
ENSSSCG00000025179	NECAP1	5	63122325	63188981	darkturquoise
ENSSSCG00000006691	POLR3C	4	99472354	99494142	darkturquoise
ENSSSCG00000001497	ZNF451	7	28680549	28765484	darkturquoise
ENSSSCG00000020868	TMEM192	8	43960724	43990093	darkturquoise
ENSSSCG00000004023	CEP43	1	2086925	2120778	darkturquoise
ENSSSCG00000017082	SPARC	16	71357703	71381160	midnightblue
ENSSSCG00000016034	COL3A1	15	93556912	93615815	midnightblue
ENSSSCG00000011033	VIM	10	43517307	43526172	midnightblue
ENSSSCG00000040681	FABP4	4	55096404	55101897	midnightblue
ENSSSCG00000037697	MGP	5	57665248	57669764	midnightblue
ENSSSCG00000030309	NDRG2	7	78066978	78121233	midnightblue
ENSSSCG00000015326	COL1A2	9	74173931	74210398	midnightblue
ENSSSCG00000036135	COL1A1	12	26379090	26397003	midnightblue
ENSSSCG00000001565	CDKN1A	7	32359455	32363761	midnightblue
ENSSSCG00000000576	-	5	51810943	51831217	midnightblue
ENSSSCG00000050649	-	2	1381838	1384446	midnightblue
ENSSSCG00000035066	MYOC	9	114087374	114098743	midnightblue
ENSSSCG00000039426	FSTL1	13	139847438	139901960	midnightblue
ENSSSCG00000034357	DAG1	13	32029329	32092453	midnightblue
ENSSSCG00000024917	-	2	9066240	9066940	midnightblue
ENSSSCG00000027466	PCOLCE	3	8523449	8528739	midnightblue
ENSSSCG00000037918	ADIRF	14	87928721	87930937	midnightblue
ENSSSCG00000039103	ADIPOQ	13	124633684	124646648	midnightblue
ENSSSCG00000043781	RHOB	3	117773405	117777574	midnightblue
ENSSSCG00000016174	FN1	15	117658099	117731014	midnightblue
ENSSSCG00000010184	AGT	14	59643292	59672428	midnightblue
ENSSSCG00000027331	COL6A3	15	137011433	137103709	midnightblue
ENSSSCG00000032330	THY1	9	46607494	46612269	midnightblue
ENSSSCG00000020657	BCAM	6	51298753	51313335	midnightblue
ENSSSCG00000013512	PLIN4	2	74316771	74338941	midnightblue
ENSSSCG00000000033	TSPO	5	5723186	5735128	midnightblue
ENSSSCG00000035937	DPT	4	82287730	82319367	midnightblue
ENSSSCG00000012926	PC	2	5518430	5587797	midnightblue
ENSSSCG00000003088	APOE	6	51372259	51377794	midnightblue
ENSSSCG00000001844	PLIN1	7	55235426	55250797	midnightblue
ENSSSCG00000015555	LAMC1	9	124281834	124431818	midnightblue
ENSSSCG00000011557	CIDEC	13	66141838	66149703	midnightblue
ENSSSCG00000044574	-	7	22824433	22853736	midnightblue
ENSSSCG00000003018	LIPE	6	49540907	49560126	midnightblue
ENSSSCG00000028814	SOD3	8	18796636	18802154	midnightblue
ENSSSCG00000005380	COL15A1	1	240653017	240829188	midnightblue
ENSSSCG00000018005	MYH8	12	55134844	55167749	midnightblue
ENSSSCG00000017723	CCL2	12	40798109	40800028	midnightblue
ENSSSCG00000037487	-	12	20013618	20024890	midnightblue
ENSSSCG00000008237	RETSAT	3	59399688	59416685	midnightblue
ENSSSCG00000006324	-	4	85029895	85057650	midnightblue
ENSSSCG00000004658	FBN1	1	123102009	123359649	midnightblue
ENSSSCG00000001570	PI16	7	32600759	32614965	midnightblue
ENSSSCG00000031712	MFAP5	5	62742315	62759190	midnightblue
ENSSSCG00000013667	COL5A3	2	68827562	68869884	midnightblue
ENSSSCG00000005751	COL5A1	1	273971971	274085426	midnightblue
ENSSSCG00000036007	MFAP4	12	60137566	60144201	midnightblue
ENSSSCG00000014316	TGFBI	2	138191804	138225366	midnightblue
ENSSSCG00000000010	FBLN1	5	3839501	3927183	midnightblue
ENSSSCG00000000757	ADIPOR2	5	68755811	68807235	midnightblue
ENSSSCG00000015444	LAMB1	9	107671152	107772269	midnightblue
ENSSSCG00000021557	SULT1A3	3	18351621	18354651	midnightblue
ENSSSCG00000022728	HOXC10	5	19197807	19202970	midnightblue
ENSSSCG00000010529	SFRP5	14	109119822	109125686	midnightblue
ENSSSCG00000005608	ANGPTL2	1	267639636	267672923	midnightblue
ENSSSCG00000016035	COL5A2	15	93611856	93981110	midnightblue
ENSSSCG00000002866	CEBPA	6	43083203	43085836	midnightblue
ENSSSCG00000002444	FBLN5	7	113423629	113522069	midnightblue
ENSSSCG00000035790	BTG1	5	90815201	91095887	midnightblue
ENSSSCG00000026819	NID1	14	55239652	55435207	midnightblue
ENSSSCG00000036307	OAF	9	47345142	47362998	midnightblue
ENSSSCG00000010554	SCD	14	111461560	111478031	midnightblue
ENSSSCG00000044397	-	10	23824184	23827391	midnightblue
ENSSSCG00000001435	AGPAT1	7	24204902	24213193	midnightblue
ENSSSCG00000010826	MTARC2	10	10156727	10188425	midnightblue
ENSSSCG00000014310	CXCL14	2	137803988	137812914	midnightblue
ENSSSCG00000017472	IGFBP4	12	21961645	21980211	midnightblue
ENSSSCG00000003105	SLC1A5	6	52647432	52661459	midnightblue
ENSSSCG00000011683	PAQR9	13	83507607	83669536	midnightblue
ENSSSCG00000038967	-	6	63846650	63863946	midnightblue
ENSSSCG00000008638	YWHAQ	3	126738593	126772779	midnightblue
ENSSSCG00000002039	MMP14	7	76174500	76185923	midnightblue
ENSSSCG00000032942	-	16	250217	322082	midnightblue
ENSSSCG00000021664	MAU2	2	58536642	58574226	midnightblue
ENSSSCG00000017801	-	12	46621045	46637562	midnightblue
ENSSSCG00000040513	AQP3	10	33045245	33051086	midnightblue
ENSSSCG00000030209	MFNG	5	10319814	10344833	midnightblue
ENSSSCG00000021386	PTGR1	1	252373279	252395948	midnightblue
ENSSSCG00000029944	FASN	12	920507	937559	midnightblue
ENSSSCG00000023807	ACO1	10	33937833	34001900	midnightblue
ENSSSCG00000010312	PLAU	14	76629299	76635172	midnightblue
ENSSSCG00000008645	ID2	3	127500759	127503257	midnightblue
ENSSSCG00000037267	MAX	7	89120822	89168270	midnightblue
ENSSSCG00000011226	TGFBR2	13	16784491	16878165	midnightblue
ENSSSCG00000014812	FOLR2	9	6785303	6790465	midnightblue
ENSSSCG00000012584	CAPN6	X	91258712	91288020	midnightblue
ENSSSCG00000035299	SFRP4	9	108404042	108414311	midnightblue
ENSSSCG00000035774	ERRFI1	6	68669153	68682624	midnightblue
ENSSSCG00000001910	ISLR	7	59349674	59352807	midnightblue
ENSSSCG00000011928	CCDC80	13	147179591	147248861	midnightblue
ENSSSCG00000021408	TKT	13	35348912	35377580	midnightblue
ENSSSCG00000009666	EPHX2	14	11216977	11293412	midnightblue
ENSSSCG00000034102	DGAT2	9	10032127	10068464	midnightblue
ENSSSCG00000013318	-	2	28696393	28709672	midnightblue
ENSSSCG00000005030	NID2	1	181699112	181772750	midnightblue
ENSSSCG00000023264	IDH1	15	111341152	111362280	midnightblue
ENSSSCG00000007336	-	17	40627101	40629515	midnightblue
ENSSSCG00000031236	GLIPR2	1	236919877	236943823	midnightblue
ENSSSCG00000015815	FGFR1	15	48053340	48106746	midnightblue
ENSSSCG00000006243	PENK	4	75525555	75561444	midnightblue
ENSSSCG00000012576	CHRDL1	X	90703422	90827210	midnightblue
ENSSSCG00000003694	EMILIN2	6	103730622	103786929	midnightblue
ENSSSCG00000017300	MRC2	12	16059778	16119702	midnightblue
ENSSSCG00000005997	COL14A1	4	18690197	19060783	midnightblue
ENSSSCG00000031733	AKAP12	1	14908115	15017001	midnightblue
ENSSSCG00000050692	-	5	22489711	22491128	midnightblue
ENSSSCG00000037910	DUSP6	5	93302975	93307504	midnightblue
ENSSSCG00000010340	PRXL2A	14	82249473	82271223	midnightblue
ENSSSCG00000032213	DBI	15	24896450	24906372	midnightblue
ENSSSCG00000006245	SDR16C5	4	75586235	75598989	midnightblue
ENSSSCG00000009256	ANTXR2	8	137618616	137926894	midnightblue
ENSSSCG00000017428	JUP	12	20901396	20931211	midnightblue
ENSSSCG00000011042	RSU1	10	45079047	45289422	midnightblue
ENSSSCG00000021885	MDFIC	18	31027031	31125465	midnightblue
ENSSSCG00000029855	LHFPL6	11	14319428	14576108	midnightblue
ENSSSCG00000034810	PEF1	6	88152235	88170251	midnightblue
ENSSSCG00000024149	ELOVL5	7	46860780	47043818	midnightblue
ENSSSCG00000009004	SFRP2	8	75337133	75345926	midnightblue
ENSSSCG00000016370	SEPTIN2	15	140023822	140058288	midnightblue
ENSSSCG00000005785	PCSK6	1	145508636	145697009	midnightblue
ENSSSCG00000011813	P3H2	13	127414955	127572163	midnightblue
ENSSSCG00000025822	SFRP1	17	10436426	10489748	midnightblue
ENSSSCG00000037158	MTURN	18	42771177	42802056	midnightblue
ENSSSCG00000006988	PDGFRL	17	5279004	5329511	midnightblue
ENSSSCG00000035404	-	5	33116845	33118161	midnightblue
ENSSSCG00000040275	HEBP1	5	59492817	59523810	midnightblue
ENSSSCG00000009526	ITGBL1	11	70042232	70248362	midnightblue
ENSSSCG00000014833	UCP2	9	8333153	8365558	midnightblue
ENSSSCG00000011250	ACAA1	13	22964875	23020143	midnightblue
ENSSSCG00000015270	FMOD	9	64062999	64073859	midnightblue
ENSSSCG00000032269	LIMA1	5	16074436	16177104	midnightblue
ENSSSCG00000002279	GPX2	7	89007369	89011620	midnightblue
ENSSSCG00000012318	MAGED1	X	45282056	45329278	midnightblue
novel.891	-	6	68666385	68668866	midnightblue
ENSSSCG00000033620	-	12	1189903	1197301	midnightblue
ENSSSCG00000051428	-	10	65559698	65572893	midnightblue
ENSSSCG00000008873	GASK1B	8	47009463	47098718	midnightblue
ENSSSCG00000026710	CARHSP1	3	33825764	33847938	midnightblue
ENSSSCG00000006735	PTGFRN	4	103745181	103793138	midnightblue
ENSSSCG00000006345	OLFML2B	4	88521893	88560382	midnightblue
novel.214	-	12	4859677	4864699	midnightblue
ENSSSCG00000005287	PSAT1	1	231142625	231172363	midnightblue
ENSSSCG00000017401	ATP6V0A1	12	20288409	20344128	midnightblue
ENSSSCG00000037706	PRKAR2B	9	106851018	106957519	midnightblue
ENSSSCG00000006009	EXT1	4	20645809	20935564	midnightblue
ENSSSCG00000039797	APCDD1	6	97992228	98026768	midnightblue
ENSSSCG00000000171	CKAP4	5	14021113	14030039	midnightblue
ENSSSCG00000034882	-	X	110759000	110760321	midnightblue
ENSSSCG00000006306	MPZL1	4	83235470	83316405	midnightblue
ENSSSCG00000017492	ORMDL3	12	22411259	22429621	midnightblue
ENSSSCG00000032687	CYP4V2	15	47046269	47068306	midnightblue
ENSSSCG00000037376	-	12	4822059	4859627	midnightblue
ENSSSCG00000017421	ACLY	12	20796749	20841298	midnightblue
ENSSSCG00000002759	-	6	17645552	17654743	midnightblue
ENSSSCG00000013263	CREB3L1	2	16186210	16220937	midnightblue
ENSSSCG00000004484	COL12A1	1	90744429	90875118	midnightblue
ENSSSCG00000011579	PPARG	13	68302655	68433947	midnightblue
ENSSSCG00000011603	-	13	70393219	70417168	midnightblue
ENSSSCG00000004834	NDN	1	142412565	142414240	midnightblue
ENSSSCG00000014012	GFPT2	2	78285203	78329002	midnightblue
novel.549	-	18	2564913	2676854	midnightblue
ENSSSCG00000012234	SRPX	X	34075577	34198467	midnightblue
ENSSSCG00000005012	ARF6	1	179697615	179717844	midnightblue
ENSSSCG00000000105	KDELR3	5	9505206	9515722	midnightblue
ENSSSCG00000002306	GALNT16	7	92929069	93041442	midnightblue
ENSSSCG00000037767	TSFM	5	23073007	23096914	midnightblue
ENSSSCG00000004216	ECHDC1	1	35852934	35909956	midnightblue
ENSSSCG00000015969	CHRNA1	15	80673033	80692208	midnightblue
ENSSSCG00000000018	KIAA0930	5	4152072	4195613	midnightblue
ENSSSCG00000039568	SNAI2	4	79264878	79268475	midnightblue
ENSSSCG00000010948	CTSL	10	27668264	27674618	midnightblue
ENSSSCG00000036549	DPYSL3	2	148662050	148776619	midnightblue
ENSSSCG00000017743	CRLF3	12	42933394	42983158	midnightblue
ENSSSCG00000016857	DAB2	16	24514722	24776903	midnightblue
ENSSSCG00000029515	PON3	9	74991277	75017942	midnightblue
ENSSSCG00000022961	CLMP	9	49989767	50093417	midnightblue
ENSSSCG00000003894	CYP4B1	6	164718444	164737552	midnightblue
ENSSSCG00000010327	POLR3A	14	80410147	80471700	midnightblue
ENSSSCG00000031773	-	8	104494290	104497289	midnightblue
ENSSSCG00000034811	QDPR	8	12335252	12549603	midnightblue
ENSSSCG00000028612	PTPRS	2	73574854	73680685	midnightblue
ENSSSCG00000027443	MRAS	13	79139820	79211136	midnightblue
ENSSSCG00000011400	SEMA3B	13	32740802	32749622	midnightblue
ENSSSCG00000024043	ADAMTS2	2	79182971	79406873	midnightblue
ENSSSCG00000038055	CORO1A	3	18336899	18342380	midnightblue
ENSSSCG00000042607	THBD	17	30221819	30230177	midnightblue
ENSSSCG00000010992	-	10	33099169	33116155	midnightblue
ENSSSCG00000036236	ELOVL6	8	111750960	112191274	midnightblue
ENSSSCG00000000848	GLT8D2	5	80410372	80473282	midnightblue
ENSSSCG00000017788	TP53I13	12	45763700	45768156	midnightblue
ENSSSCG00000028108	ASAP3	6	81309748	81360043	midnightblue
ENSSSCG00000001008	BPHL	7	1882719	1909858	midnightblue
ENSSSCG00000012482	SRPX2	X	82336798	82363860	midnightblue
ENSSSCG00000034506	MS4A2	2	11400420	11420299	midnightblue
ENSSSCG00000007456	SULF2	17	49663731	49804577	midnightblue
ENSSSCG00000022846	SLC4A3	15	121630316	121643539	midnightblue
ENSSSCG00000010275	PCBD1	14	73772835	73807281	midnightblue
ENSSSCG00000015802	-	15	46995180	47038190	midnightblue
ENSSSCG00000037430	COL6A6	13	1817404	1985803	midnightblue
ENSSSCG00000009591	AUH	14	2398462	2546320	midnightblue
ENSSSCG00000039054	CRTAP	13	18995154	19040298	midnightblue
ENSSSCG00000005975	MTSS1	4	14933324	15105406	midnightblue
ENSSSCG00000006105	GEM	4	42249479	42471937	midnightblue
ENSSSCG00000037791	-	16	79399139	79420317	midnightblue
ENSSSCG00000017761	UNC119	12	44801268	44807299	midnightblue
ENSSSCG00000007170	CPXM1	17	32845254	32852063	midnightblue
ENSSSCG00000004013	SMOC2	1	1193163	1333092	midnightblue
novel.1243	-	X	115580666	115583129	midnightblue
ENSSSCG00000013292	PRR5L	2	24646867	24812610	midnightblue
ENSSSCG00000040629	IL34	6	13588775	13678738	midnightblue
ENSSSCG00000015818	DDHD2	15	48238740	48292181	midnightblue
ENSSSCG00000014034	N4BP3	2	80251238	80263919	midnightblue
novel.1134	-	9	88287765	88290417	midnightblue
ENSSSCG00000004052	FNDC1	1	8007001	8081817	midnightblue
ENSSSCG00000017446	-	12	21087527	21088906	midnightblue
ENSSSCG00000003603	COL16A1	6	88177831	88242747	midnightblue
ENSSSCG00000012844	SLC25A22	2	491299	498769	midnightblue
ENSSSCG00000040337	AK4	6	147177029	147257814	midnightblue
ENSSSCG00000023294	KRCC1	3	57928260	57946654	midnightblue
ENSSSCG00000035058	PID1	15	130075040	130332689	midnightblue
ENSSSCG00000023419	-	15	33370459	33428479	midnightblue
ENSSSCG00000000759	WNT5B	5	68627151	68731935	midnightblue
ENSSSCG00000026297	KLB	8	30653572	30691349	midnightblue
ENSSSCG00000004929	PARP16	1	163292783	163320022	midnightblue
ENSSSCG00000002872	GARRE1	6	43933787	44030657	midnightblue
ENSSSCG00000005024	PYGL	1	180620314	180719979	midnightblue
ENSSSCG00000035379	JCHAIN	8	67439218	67494980	midnightblue
ENSSSCG00000032977	PPP1R3E	7	75776923	75782715	midnightblue
ENSSSCG00000002341	PAPLN	7	96586451	96625054	midnightblue
ENSSSCG00000007710	MLXIPL	3	10894270	10934047	midnightblue
ENSSSCG00000027052	PEX11A	7	55255675	55320357	midnightblue
ENSSSCG00000017429	P3H4	12	20882344	20895645	midnightblue
ENSSSCG00000001780	FAH	7	49047983	49105598	midnightblue
ENSSSCG00000006187	MSC	4	63709794	63713147	midnightblue
ENSSSCG00000016300	ATG16L1	15	133651286	133706038	midnightblue
ENSSSCG00000015135	SORL1	9	48435016	48653655	midnightblue
ENSSSCG00000038631	TCFL5	17	62085327	62115716	midnightblue
ENSSSCG00000017012	SLIT3	16	54553933	55220310	midnightblue
ENSSSCG00000006737	IGSF3	4	103994463	104167173	midnightblue
ENSSSCG00000038044	GYG2	X	52170	89412	midnightblue
ENSSSCG00000004154	TNFAIP3	1	26473938	26489822	midnightblue
ENSSSCG00000008101	FBLN7	3	44214000	44267110	midnightblue
ENSSSCG00000000037	ARFGAP3	5	5993808	6055091	midnightblue
ENSSSCG00000011965	TMEM45A	13	158417976	158515040	midnightblue
ENSSSCG00000010825	MARK1	10	9980383	10104874	midnightblue
ENSSSCG00000028397	TMEM106C	5	78266622	78325790	midnightblue
ENSSSCG00000006893	BCAR3	4	123440571	123666598	midnightblue
ENSSSCG00000032637	EVC	8	4809155	4891257	midnightblue
ENSSSCG00000029304	STEAP3	15	24736594	24787871	midnightblue
ENSSSCG00000026454	PMAIP1	1	161182868	161188164	midnightblue
ENSSSCG00000009745	ADGRD1	14	24059019	24241176	midnightblue
ENSSSCG00000001793	ADAMTSL3	7	51006355	51363621	midnightblue
ENSSSCG00000017511	PLXDC1	12	23073287	23142548	midnightblue
ENSSSCG00000024463	PJA1	X	55274298	55280530	midnightblue
ENSSSCG00000006309	CD247	4	83458417	83586650	midnightblue
novel.390	-	15	31502936	31508218	midnightblue
ENSSSCG00000000433	B4GALNT1	5	22889656	22897508	midnightblue
ENSSSCG00000021181	DHCR7	2	2377416	2391448	midnightblue
ENSSSCG00000032684	BOK	15	140171143	140184124	midnightblue
ENSSSCG00000027952	ADCY5	13	136973000	137135349	midnightblue
ENSSSCG00000005918	DGAT1	4	452861	466883	midnightblue
ENSSSCG00000006350	-	4	88873762	88989769	midnightblue
ENSSSCG00000016725	TNS3	18	48961023	49192433	midnightblue
ENSSSCG00000040411	CCDC69	16	71778456	71821924	midnightblue
ENSSSCG00000023478	SLC46A1	12	44677502	44686250	midnightblue
ENSSSCG00000022005	SFXN3	14	112111567	112119162	midnightblue
ENSSSCG00000015589	VASH2	9	130462456	130511280	midnightblue
ENSSSCG00000040538	WDFY2	11	16078058	16301828	midnightblue
ENSSSCG00000002026	EFS	7	75722181	75731613	midnightblue
ENSSSCG00000027169	ENOSF1	6	105613273	105645113	midnightblue
ENSSSCG00000001500	COL21A1	7	29415089	29609037	midnightblue
ENSSSCG00000001873	CSPG4	7	57949455	57988337	midnightblue
ENSSSCG00000005665	PHYHD1	1	269209679	269266894	midnightblue
ENSSSCG00000038094	GPX7	6	159589975	159599094	midnightblue
ENSSSCG00000016453	TCAF1	18	6567359	6673834	midnightblue
ENSSSCG00000051274	-	7	121656237	121691190	midnightblue
ENSSSCG00000016816	ADAMTS12	16	19547009	19920515	midnightblue
ENSSSCG00000007334	SRC	17	40471009	40524860	midnightblue
ENSSSCG00000017694	ACACA	12	38581449	38875134	midnightblue
ENSSSCG00000031856	DACT1	1	187719162	187729925	midnightblue
ENSSSCG00000012510	ARMCX2	X	83213939	83224392	midnightblue
ENSSSCG00000038694	CCND2	5	66087379	66114571	midnightblue
ENSSSCG00000008765	PCDH7	8	23459475	23872006	midnightblue
ENSSSCG00000009755	AACS	14	28109841	28169609	midnightblue
ENSSSCG00000010385	VSTM4	14	89607608	89739272	midnightblue
ENSSSCG00000003353	SLC35E2B	6	63820812	63835561	midnightblue
ENSSSCG00000008646	RNF144A	3	128747726	128805483	midnightblue
ENSSSCG00000000072	SLC25A17	5	7622645	7741541	midnightblue
ENSSSCG00000005471	SNX30	1	253428508	253550375	midnightblue
ENSSSCG00000037313	MTIF3	11	4866021	4879961	midnightblue
ENSSSCG00000008745	PROM1	8	11215659	11317312	midnightblue
ENSSSCG00000032705	USP42	3	5002431	5048284	midnightblue
ENSSSCG00000010650	-	14	124630798	124672174	midnightblue
ENSSSCG00000036758	HSPA12A	14	126851902	127037257	midnightblue
ENSSSCG00000011245	ITGA9	13	22182321	22655704	midnightblue
ENSSSCG00000039769	SPIRE1	6	96934265	97114588	midnightblue
ENSSSCG00000006885	ALG14	4	122343405	122459131	midnightblue
ENSSSCG00000012063	VPS26C	13	200869167	200926108	midnightblue
ENSSSCG00000050793	ssc-mir-10390	9	4700784	4700878	pink
ENSSSCG00000005316	-	1	236402247	236410471	pink
ENSSSCG00000039710	MYL2	14	32196883	32213760	pink
ENSSSCG00000029651	SLN	9	36232968	36242405	pink
novel.1251	-	X	22067157	22069297	pink
ENSSSCG00000011441	TNNC1	13	34591210	34594339	pink
ENSSSCG00000036052	-	15	84226953	84230496	pink
ENSSSCG00000015334	PDK4	9	75246002	75260134	pink
ENSSSCG00000017430	EIF1	12	20974496	20977062	pink
ENSSSCG00000025353	TNNT1	6	59347582	59365589	pink
ENSSSCG00000003153	FTL	6	54227164	54232752	pink
ENSSSCG00000015796	PDLIM3	15	46513234	46546504	pink
ENSSSCG00000024061	TNNI1	10	23788279	23804083	pink
ENSSSCG00000000405	-	5	21984580	21992407	pink
ENSSSCG00000024313	NDUFA4	9	80637087	80644326	pink
novel.400	-	15	84241978	84243052	pink
ENSSSCG00000015931	KLHL41	15	75852198	75895016	pink
ENSSSCG00000011803	EIF4A2	13	124583062	124589284	pink
novel.401	-	15	84246342	84247420	pink
ENSSSCG00000011325	MYL3	13	29699304	29735586	pink
ENSSSCG00000014324	MYOT	2	139861004	139919095	pink
ENSSSCG00000048719	-	4	53952716	53953839	pink
ENSSSCG00000015917	XIRP2	15	73433932	73741041	pink
ENSSSCG00000000207	-	5	15774938	15775794	pink
ENSSSCG00000029160	-	7	23914603	23928196	pink
ENSSSCG00000040793	CTSD	2	1188549	1197635	pink
ENSSSCG00000033262	-	2	151402212	151433844	pink
ENSSSCG00000000886	SLC25A3	5	85284311	85292451	pink
ENSSSCG00000030268	ZFAND5	1	225703199	225714365	pink
ENSSSCG00000030395	ASB5	15	38710178	38790444	pink
ENSSSCG00000037360	CST3	17	30470855	30474590	pink
ENSSSCG00000016397	NEB	15	546233	766131	pink
ENSSSCG00000037508	GSN	1	261295713	261385287	pink
ENSSSCG00000032165	ATP5MD	14	114321619	114345894	pink
ENSSSCG00000009403	ITM2B	11	19349133	19377917	pink
ENSSSCG00000031321	NR4A1	5	17385390	17408514	pink
ENSSSCG00000014289	UQCRQ	2	135186479	135188295	pink
novel.402	-	15	84247926	84249990	pink
ENSSSCG00000044426	-	18	13394620	13394791	pink
ENSSSCG00000025768	CALM1	7	112154880	112171744	pink
ENSSSCG00000004725	ZNF106	1	128893970	128957326	pink
ENSSSCG00000012042	ATP5PO	13	197509325	197519589	pink
ENSSSCG00000031657	-	2	59531154	59532196	pink
ENSSSCG00000006752	CSDE1	4	105804586	105845725	pink
ENSSSCG00000013418	CFD	2	77509795	77511974	pink
ENSSSCG00000034984	PSMB4	4	97835546	97837921	pink
novel.399	-	15	84231434	84321264	pink
ENSSSCG00000008540	PPP1CB	3	110437687	110474891	pink
ENSSSCG00000001959	CFL2	7	65090277	65094519	pink
ENSSSCG00000011299	CLEC3B	13	28176793	28229096	pink
ENSSSCG00000026990	FAM162A	13	138115505	138151738	pink
ENSSSCG00000013735	JUNB	2	66214594	66215637	pink
ENSSSCG00000027613	TRDN	1	39180879	39567240	pink
ENSSSCG00000002449	-	7	113652769	113659612	pink
ENSSSCG00000016640	PPP1R3A	18	31997713	32039853	pink
ENSSSCG00000028056	ZFP36	6	48052137	48066257	pink
ENSSSCG00000006940	CCN1	4	130392404	130395150	pink
ENSSSCG00000038911	KLF2	2	61270714	61273139	pink
ENSSSCG00000032166	-	12	6240291	6247344	pink
ENSSSCG00000016792	RETREG1	16	5726494	5879515	pink
ENSSSCG00000021208	SELENOP	16	27537885	27631130	pink
ENSSSCG00000023971	H3-3A	10	13939594	13948000	pink
ENSSSCG00000006296	ATP1B1	4	81911558	81997714	pink
ENSSSCG00000010682	PRDX3	14	129079052	129090788	pink
ENSSSCG00000044051	-	11	76894904	76997414	pink
ENSSSCG00000025240	DDIT4L	8	120371538	120376441	pink
ENSSSCG00000003653	NDUFS5	6	94913076	94919452	pink
ENSSSCG00000032985	GOT2	6	20407198	20432068	pink
ENSSSCG00000003766	DNAJB4	6	135243934	135281370	pink
ENSSSCG00000012427	-	X	60626452	60627171	pink
ENSSSCG00000032320	TCIM	17	9441766	9442086	pink
ENSSSCG00000015405	CD36	9	99605181	99782105	pink
ENSSSCG00000012841	PNPLA2	2	513076	518187	pink
ENSSSCG00000006163	PKIA	4	57872114	57897303	pink
ENSSSCG00000000808	SLC38A2	5	77113493	77127650	pink
ENSSSCG00000005029	RTRAF	1	181681352	181698979	pink
ENSSSCG00000015073	TAGLN	9	44560785	44567385	pink
ENSSSCG00000011698	GYG1	13	89221149	89259815	pink
ENSSSCG00000040317	SOD2	1	7651280	7691723	pink
ENSSSCG00000031053	S100A1	4	95993938	96012402	pink
ENSSSCG00000009545	COL4A2	11	76997516	77161615	pink
ENSSSCG00000036659	NIPSNAP2	3	16882643	16941739	pink
ENSSSCG00000010320	VDAC2	14	77766686	77782322	pink
ENSSSCG00000001801	BTBD1	7	51877354	51924869	pink
ENSSSCG00000035249	GADD45G	14	1165982	1167538	pink
ENSSSCG00000025751	MDH1	3	78244999	78440488	pink
ENSSSCG00000008368	UGP2	3	77975440	78031731	pink
ENSSSCG00000013784	DNAJB1	2	64750820	64765485	pink
ENSSSCG00000025224	-	3	86945633	87109368	pink
ENSSSCG00000013046	COX8A	2	8101614	8103298	pink
ENSSSCG00000008602	LAPTM4A	3	118152586	118170279	pink
ENSSSCG00000021217	FKBP3	1	175317556	175332788	pink
ENSSSCG00000009405	SUCLA2	11	19616499	19675791	pink
ENSSSCG00000003691	MYL12A	6	103388506	103424779	pink
ENSSSCG00000039506	MYL6	5	21486312	21563425	pink
ENSSSCG00000015034	SDHD	9	39790561	39803946	pink
ENSSSCG00000002844	PHKB	6	36991241	37193587	pink
novel.1269	-	Y	9153426	9155354	pink
ENSSSCG00000020926	SDHB	6	75648215	75678378	pink
ENSSSCG00000040879	CNBP	13	71630565	71646564	pink
ENSSSCG00000025698	SERPINE1	3	8863695	8871564	pink
ENSSSCG00000009192	PDLIM5	8	125044028	125259948	pink
ENSSSCG00000032081	NDUFS3	2	15031149	15036880	pink
ENSSSCG00000016714	CYCS	18	47169866	47173866	pink
ENSSSCG00000034086	ATP5F1C	10	63583693	63599453	pink
ENSSSCG00000006830	PSMA5	4	110662692	110717293	pink
ENSSSCG00000011290	HIGD1A	13	26278208	26286199	pink
ENSSSCG00000016266	CAB39	15	131492650	131600454	pink
ENSSSCG00000029311	MYPN	14	71298907	71394600	pink
ENSSSCG00000004789	THBS1	1	131728781	131746115	pink
ENSSSCG00000010447	ACTA2	14	100867733	100886713	pink
ENSSSCG00000015960	MAP3K20	15	79173033	79381035	pink
ENSSSCG00000011720	MBNL1	13	92491808	92696233	pink
ENSSSCG00000006033	EIF3E	4	29289327	29352902	pink
ENSSSCG00000007845	UQCRC2	3	24197745	24228832	pink
ENSSSCG00000034654	MYOG	9	113782469	113785362	pink
ENSSSCG00000004390	SESN1	1	75033098	75169987	pink
ENSSSCG00000015362	TSPAN13	9	85996640	86033354	pink
ENSSSCG00000010313	VCL	14	76700168	76811875	pink
ENSSSCG00000026606	PAIP2	2	141237456	141260206	pink
ENSSSCG00000008987	CCNI	8	72686100	72719076	pink
ENSSSCG00000033760	LTBP4	6	48831014	48861507	pink
ENSSSCG00000004499	ATP5F1A	1	95625800	95750875	pink
ENSSSCG00000046439	GNG10	1	252453107	252460317	pink
ENSSSCG00000001701	HSP90AB1	7	39244458	39254002	pink
ENSSSCG00000039885	PTP4A2	6	88419387	88452589	pink
ENSSSCG00000008976	ART3	8	71673799	71795344	pink
ENSSSCG00000004414	CD164	1	75441568	75458145	pink
ENSSSCG00000038255	ART1	9	6433177	6443603	pink
ENSSSCG00000035684	TMED10	7	98327402	98368601	pink
ENSSSCG00000032908	PSMD7	6	17047430	17057176	pink
ENSSSCG00000009509	IPO5	11	67004076	67060552	pink
ENSSSCG00000001868	TSPAN3	7	57159465	57187409	pink
ENSSSCG00000008569	HADHB	3	112704023	112753086	pink
ENSSSCG00000026153	ACAT1	9	36525261	36545633	pink
ENSSSCG00000003776	ACADM	6	137541380	137595108	pink
ENSSSCG00000032129	COX7B	X	61962415	62077376	pink
ENSSSCG00000027085	UQCRFS1	6	39364887	39373873	pink
ENSSSCG00000038700	FMC1	18	10346031	10350342	pink
ENSSSCG00000007732	SBDS	3	16161557	16187540	pink
ENSSSCG00000037821	RGS5	4	87286953	87344251	pink
ENSSSCG00000039514	ID3	6	81422539	81424075	pink
ENSSSCG00000034129	MRPL33	3	111428856	111438707	pink
ENSSSCG00000038953	UBE2B	2	136652784	136667949	pink
ENSSSCG00000003903	-	6	165123917	165134380	pink
ENSSSCG00000033402	SARAF	15	54933985	54953084	pink
ENSSSCG00000035622	UBE2D3	8	118203040	118233165	pink
ENSSSCG00000016634	CAV1	18	29649992	29682465	pink
ENSSSCG00000039612	-	10	65705045	65705590	pink
ENSSSCG00000006232	-	4	72800624	72882147	pink
novel.293	-	13	71760423	71762078	pink
ENSSSCG00000022048	REEP5	2	116845571	116886359	pink
ENSSSCG00000009772	-	14	29390335	29400437	pink
ENSSSCG00000003401	KIF1B	6	70495144	70663463	pink
ENSSSCG00000039249	-	13	132459969	132540269	pink
ENSSSCG00000027711	SS18L2	13	26040380	26111980	pink
ENSSSCG00000029760	CIPC	7	100181012	100197836	pink
ENSSSCG00000037032	DNASE1L1	X	124931408	124939965	pink
ENSSSCG00000016323	COPS8	15	136827862	136838048	pink
ENSSSCG00000004237	SERINC1	1	40099339	40141540	pink
ENSSSCG00000036592	-	12	4800624	4803764	pink
ENSSSCG00000002829	MMP2	6	30058594	30086982	pink
ENSSSCG00000004687	B2M	1	126835143	126981582	pink
ENSSSCG00000025589	SMIM26	17	26804830	26806919	pink
ENSSSCG00000035446	CAVIN1	12	20372476	20390242	pink
ENSSSCG00000011535	ARL8B	13	61640659	61720719	pink
ENSSSCG00000035430	YPEL3	3	18277999	18281298	pink
ENSSSCG00000038628	SKP1	2	136458949	136476005	pink
novel.513	-	17	39322201	39326626	pink
ENSSSCG00000026430	-	Y	9155423	9171279	pink
ENSSSCG00000000261	-	5	18352314	18357224	pink
ENSSSCG00000020808	CCT6A	3	16843625	16858819	pink
ENSSSCG00000016127	NDUFS1	15	109409770	109451676	pink
ENSSSCG00000009825	PPTC7	14	31905379	31946549	pink
ENSSSCG00000011917	NAA50	13	146193218	146222133	pink
ENSSSCG00000036145	PRKAA2	6	155681781	155754272	pink
ENSSSCG00000032223	EIF1AX	X	16429627	16449557	pink
ENSSSCG00000003106	AP2S1	6	52695640	52703198	pink
ENSSSCG00000037772	ATP5PB	4	108896056	108907805	pink
ENSSSCG00000024696	CCNYL1	15	110874210	110910920	pink
ENSSSCG00000031172	RNF11	6	160875766	160911630	pink
ENSSSCG00000025858	ELN	3	11214073	11244897	pink
ENSSSCG00000015541	IER5	9	122633781	122635948	pink
ENSSSCG00000009072	-	8	96693890	96709994	pink
ENSSSCG00000016635	CAV2	18	29699020	29707277	pink
ENSSSCG00000011769	FXR1	13	118839338	118900138	pink
ENSSSCG00000036237	ITGA7	5	21126565	21148776	pink
ENSSSCG00000021646	KLF9	1	223720445	223748226	pink
ENSSSCG00000004385	SNX3	1	74306453	74349335	pink
ENSSSCG00000003514	HSPG2	6	79849687	79958271	pink
ENSSSCG00000000077	ADSL	5	7985700	8045510	pink
ENSSSCG00000006867	LRRC39	4	117939896	117963468	pink
ENSSSCG00000029362	CHMP2A	6	63102156	63104943	pink
ENSSSCG00000023272	ILK	9	3145647	3159858	pink
ENSSSCG00000008573	RAB10	3	112828879	112924269	pink
ENSSSCG00000018519	U6	9	8377033	8377139	pink
ENSSSCG00000025187	TMEM126A	9	19576295	19585277	pink
ENSSSCG00000027778	GLO1	7	34068806	34183528	pink
ENSSSCG00000004691	EIF3J	1	126997199	127019148	pink
ENSSSCG00000006930	SH3GLB1	4	129357548	129395583	pink
ENSSSCG00000014255	SLC12A2	2	131016430	131109305	pink
ENSSSCG00000048856	-	2	6752140	6757157	pink
ENSSSCG00000025534	CSE1L	17	50744910	50797548	pink
ENSSSCG00000015486	PIGC	9	114824800	114827404	pink
ENSSSCG00000008242	KCMF1	3	59588472	59708462	pink
ENSSSCG00000016075	SF3B1	15	101191854	101338023	pink
ENSSSCG00000031271	STRADB	15	105055274	105144628	pink
ENSSSCG00000040125	NOL3	6	27809430	27818750	pink
ENSSSCG00000015268	FMO1	9	63812103	63895077	pink
ENSSSCG00000035419	RARRES2	18	55903699	55906945	pink
ENSSSCG00000029518	RIOK3	6	108338993	108363869	pink
ENSSSCG00000027669	TNS1	15	119949528	120177353	pink
ENSSSCG00000034722	CCL14	12	39611868	39616159	pink
ENSSSCG00000000522	NAP1L1	5	39328051	39363711	pink
ENSSSCG00000011848	TFRC	13	133970594	134000278	pink
ENSSSCG00000004803	ACTC1	1	136281167	136286545	pink
ENSSSCG00000036402	MYL9	17	39788199	39795296	pink
ENSSSCG00000032242	HMGA1	7	30320454	30329409	pink
ENSSSCG00000014156	ARRDC3	2	98430465	98444647	pink
ENSSSCG00000034230	RBX1	5	7500487	7515370	pink
ENSSSCG00000017259	PRKAR1A	12	11662347	11681202	pink
ENSSSCG00000040349	HOXD8	15	81931383	81935529	pink
ENSSSCG00000039894	-	Y	5946970	5984952	pink
ENSSSCG00000028113	CAPZA2	18	29310756	29365144	pink
ENSSSCG00000016877	NNT	16	28157307	28250961	pink
ENSSSCG00000025447	MID1IP1	X	34763355	34766079	pink
ENSSSCG00000009746	-	14	24311577	24317789	pink
ENSSSCG00000000645	GABARAPL1	5	61757488	61767593	pink
ENSSSCG00000008965	-	8	70649312	70697907	pink
ENSSSCG00000010172	-	14	59112899	59168395	pink
ENSSSCG00000032092	DDX5	12	14571310	14601576	pink
ENSSSCG00000026617	EIF2S2	17	37538316	37570225	pink
ENSSSCG00000013399	TEAD1	2	46399647	46670615	pink
ENSSSCG00000036731	TSPAN31	5	23029306	23038983	pink
ENSSSCG00000001952	NFKBIA	7	64508016	64558057	pink
ENSSSCG00000009828	PPP1CC	14	32070544	32091499	pink
ENSSSCG00000004238	HSF2	1	40147164	40180297	pink
ENSSSCG00000005212	PLGRKT	1	216692047	216739728	pink
ENSSSCG00000011609	FBLN2	13	70757265	70830388	pink
ENSSSCG00000009123	CAMK2D	8	108710660	109228901	pink
ENSSSCG00000011101	ITGB1	10	56078398	56173795	pink
ENSSSCG00000013391	PSMA1	2	44648247	44757440	pink
ENSSSCG00000040657	STRN3	7	68470877	68577275	pink
ENSSSCG00000010345	GHITM	14	85385868	85401674	pink
ENSSSCG00000028035	-	9	64519105	64554866	pink
ENSSSCG00000002013	DHRS4	7	75242121	75255600	pink
ENSSSCG00000028771	MEF2A	1	138341153	138511311	pink
ENSSSCG00000030921	APOA1	9	44216393	44218978	pink
ENSSSCG00000016095	CLK1	15	104553430	104562172	pink
ENSSSCG00000014305	SAR1B	2	136843965	136874222	pink
ENSSSCG00000000719	NDUFA9	5	65759160	65788646	pink
ENSSSCG00000014371	NDUFA2	2	142359007	142361131	pink
ENSSSCG00000026111	MIR133A-2	6	106998896	106998982	pink
ENSSSCG00000015892	PSMD14	15	68107546	68208884	pink
ENSSSCG00000012606	ATP1B4	X	98514305	98535152	pink
ENSSSCG00000037431	TIMM17A	10	24200367	24211787	pink
ENSSSCG00000000104	DDX17	5	9485702	9505157	pink
ENSSSCG00000034139	EYA4	1	30261909	30575559	pink
ENSSSCG00000010290	MCU	14	75518528	75721502	pink
ENSSSCG00000007312	SCAND1	17	39244459	39245633	pink
ENSSSCG00000032003	-	2	4975809	5009533	pink
ENSSSCG00000009062	MGARP	8	87695273	87723126	pink
ENSSSCG00000004470	HMGN3	1	86953923	86987465	pink
ENSSSCG00000012411	PHKA1	X	58455938	58583216	pink
ENSSSCG00000009150	HADH	8	113950033	114005512	pink
ENSSSCG00000001485	MLIP	7	26561359	26793724	pink
ENSSSCG00000014850	SPCS2	9	9280397	9305599	pink
ENSSSCG00000023326	PNRC2	6	81722026	81726492	pink
ENSSSCG00000035772	CDH5	6	27108609	27142180	pink
ENSSSCG00000040439	TMED5	4	124009816	124030774	pink
ENSSSCG00000016434	RHEB	18	5779212	5822257	pink
ENSSSCG00000004029	QKI	1	4735513	4883768	pink
ENSSSCG00000039582	-	18	51909473	51921243	pink
ENSSSCG00000024052	GPX4	2	77320464	77323886	pink
ENSSSCG00000038918	CTSF	2	5855111	5860253	pink
ENSSSCG00000040786	SPTBN1	3	86585050	86784107	pink
ENSSSCG00000015689	DARS1	15	15810628	15885706	pink
ENSSSCG00000039904	SNORD14	9	49984113	49984199	pink
ENSSSCG00000002989	AKT2	6	48555789	48587919	pink
ENSSSCG00000009672	-	14	11615635	11747284	pink
ENSSSCG00000006267	PCMTD1	4	78098999	78162969	pink
ENSSSCG00000014113	HOMER1	2	88122877	88255281	pink
ENSSSCG00000003332	SDF4	6	63529853	63545235	pink
ENSSSCG00000037499	NEDD4	1	115941937	116070317	pink
ENSSSCG00000008723	HTRA3	8	2793797	2820185	pink
ENSSSCG00000001725	ADGRF5	7	41640258	41769286	pink
ENSSSCG00000028475	KPNA1	13	137970489	138105545	pink
novel.447	-	16	23627517	23631194	pink
ENSSSCG00000003520	CDC42	6	80035122	80089233	pink
ENSSSCG00000027139	FYTTD1	13	134363682	134438321	pink
ENSSSCG00000008150	TMEM182	3	51400165	51496293	pink
ENSSSCG00000012943	MRPL11	2	5978462	5981449	pink
ENSSSCG00000003762	ADGRL4	6	134362901	134462694	pink
ENSSSCG00000011721	P2RY1	13	92991043	92997700	pink
ENSSSCG00000029781	SELENOM	14	47902860	47905440	pink
novel.310	-	13	133968513	133970585	pink
ENSSSCG00000016893	NDUFS4	16	32874450	32987828	pink
ENSSSCG00000017089	ANXA6	16	71857258	71913723	pink
ENSSSCG00000011710	EIF2A	13	90761465	90804276	pink
ENSSSCG00000005628	ST6GALNAC4	1	268391854	268402407	pink
ENSSSCG00000030125	SELENOF	4	129258944	129287720	pink
ENSSSCG00000031261	RHOQ	3	93973622	94012580	pink
ENSSSCG00000031725	SNORD14	9	49983696	49983781	pink
ENSSSCG00000015083	-	9	45182398	45218098	pink
ENSSSCG00000005656	-	1	269050444	269064447	pink
ENSSSCG00000013232	-	2	14983154	15005213	pink
ENSSSCG00000012604	LAMP2	X	98582059	98623908	pink
ENSSSCG00000015949	SLC25A12	15	77895935	78098383	pink
ENSSSCG00000022864	-	17	38609945	38643932	pink
ENSSSCG00000005072	PSMA3	1	187343507	187372215	pink
ENSSSCG00000001971	HECTD1	7	68318417	68422396	pink
ENSSSCG00000010331	ANXA11	14	81835194	81879395	pink
ENSSSCG00000014298	PPP2CA	2	136494541	136522646	pink
ENSSSCG00000023739	SNORD96	2	57281755	57281833	pink
ENSSSCG00000009853	WSB2	14	34608889	34632269	pink
ENSSSCG00000047932	HSPA6	4	88970591	88985586	pink
ENSSSCG00000039424	MCRIP1	12	1137816	1144556	pink
ENSSSCG00000000038	CYB5R3	5	6146279	6170202	pink
ENSSSCG00000031808	TM9SF2	11	68404975	68469954	pink
ENSSSCG00000028646	MMADHC	15	2499180	2521432	pink
ENSSSCG00000016379	-	15	139957703	140023048	pink
ENSSSCG00000013298	PDHX	2	26014970	26103402	pink
ENSSSCG00000027538	-	2	9757033	9760895	pink
ENSSSCG00000013771	PRKACA	2	65074870	65095553	pink
ENSSSCG00000021591	-	X	42704026	42707584	pink
ENSSSCG00000011082	COMMD3	10	52597587	52601733	pink
ENSSSCG00000035098	MED4	11	19551863	19566926	pink
ENSSSCG00000010995	CHMP5	10	33212766	33227405	pink
ENSSSCG00000007669	GNB2	3	8579122	8584267	pink
ENSSSCG00000036920	SELENOT	13	90818429	90842754	pink
ENSSSCG00000028886	IPO7	9	111662	163104	pink
ENSSSCG00000011229	STT3B	13	17534171	17635035	pink
ENSSSCG00000003512	EIF4G3	6	79022131	79382062	pink
ENSSSCG00000011775	KLHL24	13	121564884	121608148	pink
ENSSSCG00000037549	GCLM	4	123371193	123390135	pink
ENSSSCG00000016866	GHR	16	27126286	27422268	pink
ENSSSCG00000004629	LYSMD2	1	120026525	120043146	pink
ENSSSCG00000039896	TMEM38B	1	246973436	247027527	pink
ENSSSCG00000039953	PNRC1	1	57128305	57137085	pink
ENSSSCG00000042910	AGO4	6	91973119	92012990	pink
ENSSSCG00000030567	SSR3	13	96351513	96390112	pink
ENSSSCG00000035212	KLF6	10	66488391	66497844	pink
ENSSSCG00000031791	ARF4	13	39408926	39430132	pink
ENSSSCG00000012746	-	X	122872136	122882973	pink
ENSSSCG00000015872	GPD2	15	63592698	63728634	pink
ENSSSCG00000022940	G3BP2	8	71273126	71363429	pink
ENSSSCG00000002655	MAP1LC3B	6	1915387	1941077	pink
ENSSSCG00000038086	ECHS1	14	141335990	141349030	pink
ENSSSCG00000005912	GPAA1	4	614601	618241	pink
ENSSSCG00000036223	ACKR1	4	91224091	91225651	pink
ENSSSCG00000004446	RWDD1	1	82161738	82182180	pink
ENSSSCG00000010175	GNPAT	14	59203090	59241247	pink
ENSSSCG00000011027	KIF5B	10	42637109	42693491	pink
ENSSSCG00000015987	NFE2L2	15	82973648	83146183	pink
ENSSSCG00000047367	-	8	87459588	87464685	pink
ENSSSCG00000013176	-	2	13230468	13241113	pink
ENSSSCG00000001075	DEK	7	13872775	13935173	pink
ENSSSCG00000010904	NEK7	10	20997243	21124283	pink
ENSSSCG00000016692	TAX1BP1	18	44827093	44910235	pink
ENSSSCG00000031450	MLYCD	6	4681664	4698661	pink
ENSSSCG00000032527	FOSL2	3	110823666	110843068	pink
ENSSSCG00000034261	TMEM59	6	158261993	158290483	pink
ENSSSCG00000010569	OGA	14	112822498	112851204	pink
ENSSSCG00000016922	GPBP1	16	36217482	36297818	pink
ENSSSCG00000019309	SNORA63	13	124586670	124586800	pink
ENSSSCG00000004103	PCMT1	1	16198223	16249531	pink
ENSSSCG00000044841	-	1	54629462	54633653	pink
ENSSSCG00000012846	GATD1	2	474296	480736	pink
ENSSSCG00000006304	MPC2	4	83069748	83096990	pink
ENSSSCG00000001476	HSD17B8	7	25247608	25249785	pink
ENSSSCG00000029774	RNF7	13	82548548	82555685	pink
ENSSSCG00000010802	UCHL5	10	725489	764006	pink
ENSSSCG00000025087	ASPH	4	71903359	72107046	pink
novel.379	-	14	125193075	125195864	pink
ENSSSCG00000014022	HNRNPH1	2	78961556	78974362	pink
ENSSSCG00000015443	DLD	9	107642095	107673583	pink
ENSSSCG00000017818	SERPINF1	12	47943051	47959472	pink
ENSSSCG00000015434	SYPL1	9	105943803	105986060	pink
ENSSSCG00000037935	CYYR1	13	189957606	190066539	pink
ENSSSCG00000024623	USP25	13	180570969	180714075	pink
ENSSSCG00000036114	RPL22L1	13	109495553	109499921	pink
ENSSSCG00000013873	NR2F6	2	60426618	60438177	pink
ENSSSCG00000004110	TAB2	1	16533284	16611884	pink
ENSSSCG00000014170	CAST	2	103255630	103378623	pink
ENSSSCG00000012163	RPS6KA3	X	16452405	16575364	pink
novel.427	-	15	84433499	84501265	pink
ENSSSCG00000011106	CREM	10	57829518	57895610	pink
ENSSSCG00000006352	MPZ	4	89169311	89179925	pink
ENSSSCG00000010322	ZNF503	14	77924820	77928453	pink
ENSSSCG00000006193	TRAM1	4	64749244	64836126	pink
ENSSSCG00000031572	MFF	15	128768348	128799345	pink
ENSSSCG00000002505	PAPOLA	7	117676398	117741911	pink
ENSSSCG00000010158	TOMM20	14	56113192	56127677	pink
ENSSSCG00000014343	-	2	141179564	141231016	pink
ENSSSCG00000003354	CCNL2	6	63659054	63668061	pink
ENSSSCG00000033154	ARL6IP5	13	50509519	50538967	pink
ENSSSCG00000009793	CLIP1	14	30320958	30467686	pink
ENSSSCG00000035690	SFPQ	6	91391555	91408219	pink
ENSSSCG00000026106	TXNDC15	2	137060893	137080107	pink
ENSSSCG00000014828	RAB6A	9	8121954	8199099	pink
ENSSSCG00000016094	BZW1	15	104525451	104667812	pink
ENSSSCG00000002277	SPTB	7	88812715	88954306	pink
ENSSSCG00000029352	CCNL1	13	96954025	97002546	pink
ENSSSCG00000040710	SURF4	1	272975160	272988688	pink
ENSSSCG00000001862	ETFA	7	56440620	56540253	pink
ENSSSCG00000008452	LRPPRC	3	96474549	96595143	pink
ENSSSCG00000010247	DDX21	14	72039996	72063720	pink
ENSSSCG00000010594	NT5C2	14	114062457	114168204	pink
ENSSSCG00000010368	GLUD1	14	87968850	88005550	pink
ENSSSCG00000015948	DYNC1I2	15	77803349	77859622	pink
ENSSSCG00000010954	-	10	29066176	29098769	pink
ENSSSCG00000006084	MTDH	4	39051541	39113385	pink
ENSSSCG00000020580	-	13	124586216	124586393	pink
ENSSSCG00000035875	OS9	5	22957874	23004460	pink
ENSSSCG00000015013	RDX	9	38220441	38376439	pink
ENSSSCG00000007431	CTSA	17	48082458	48089971	pink
ENSSSCG00000011764	-	13	117656406	117678537	pink
ENSSSCG00000015570	IVNS1ABP	9	126449261	126479976	pink
ENSSSCG00000006192	LACTB2	4	64710771	64748936	pink
ENSSSCG00000035293	-	2	1469132	1496442	pink
ENSSSCG00000012124	TRAPPC2B	X	10355668	10361105	pink
ENSSSCG00000014802	NUMA1	9	6591943	6662842	pink
ENSSSCG00000023674	SON	13	197162114	197194078	pink
ENSSSCG00000008971	USO1	8	71363613	71452945	pink
ENSSSCG00000006987	SLC7A2	17	5122265	5271849	pink
ENSSSCG00000032557	LDHB	2	12988708	12990067	pink
ENSSSCG00000032740	TMEM106B	9	81837688	81864193	pink
ENSSSCG00000012435	MAGT1	X	61894237	61958517	pink
ENSSSCG00000004624	MAPK6	1	119725029	119771312	pink
ENSSSCG00000003344	VWA1	6	63695170	63700287	pink
ENSSSCG00000014913	PICALM	9	19835938	20104632	pink
ENSSSCG00000016916	IL6ST	16	35101304	35211982	pink
ENSSSCG00000021880	MXRA8	6	63630937	63635457	pink
ENSSSCG00000021628	TMEM70	4	61958602	61966027	pink
ENSSSCG00000017752	WSB1	12	43885153	43904117	pink
ENSSSCG00000030002	C18orf21	6	119719559	119745738	pink
ENSSSCG00000038514	DDAH2	7	23838993	23842516	pink
ENSSSCG00000013285	API5	2	18941963	18994226	pink
ENSSSCG00000006325	MGST3	4	85069603	85095004	pink
ENSSSCG00000010521	UBTD1	14	108886753	108943210	pink
ENSSSCG00000004020	SFT2D1	1	2576729	2593511	pink
ENSSSCG00000010261	PPA1	14	73132370	73167689	pink
ENSSSCG00000008440	PIGF	3	93925881	93973528	pink
ENSSSCG00000000853	NT5DC3	5	80644245	80692941	pink
ENSSSCG00000009211	-	8	130527610	130532705	pink
ENSSSCG00000028712	ATPAF2	12	60617648	60633272	pink
ENSSSCG00000004927	CLPX	1	163173890	163222042	pink
ENSSSCG00000004652	COPS2	1	122542411	122578858	pink
ENSSSCG00000036501	WDR1	8	6413347	6452346	pink
ENSSSCG00000006137	WWP1	4	50370088	50509113	pink
ENSSSCG00000001638	MRPS10	7	37318348	37329171	pink
ENSSSCG00000038994	CLIC4	6	82401188	82483724	pink
ENSSSCG00000011129	ITIH5	10	63688406	63767125	pink
ENSSSCG00000003787	ZRANB2	6	141927494	141947765	pink
ENSSSCG00000017799	CPD	12	46462265	46533022	pink
ENSSSCG00000001907	UBL7	7	59070709	59243740	pink
ENSSSCG00000009974	EWSR1	14	46408053	46442086	pink
ENSSSCG00000013402	USP47	2	47448122	47582814	pink
ENSSSCG00000022299	ACTR10	1	187307660	187336523	pink
ENSSSCG00000037463	MRPS36	16	47386434	47405911	pink
ENSSSCG00000032312	RAB11A	1	163858123	163894347	pink
ENSSSCG00000015410	PHTF2	9	102221324	102365917	pink
ENSSSCG00000028167	SLIRP	7	100710381	100720374	pink
ENSSSCG00000014627	SMPD1	9	3324091	3328373	pink
ENSSSCG00000037305	TMEM33	8	33012333	33036438	pink
ENSSSCG00000016019	NCKAP1	15	88425141	88528231	pink
ENSSSCG00000020976	CSRP1	10	23843130	23864016	pink
ENSSSCG00000016738	-	18	50533429	50556439	pink
ENSSSCG00000006260	LYPLA1	4	77083585	77102408	pink
ENSSSCG00000032182	CGGBP1	13	167895997	167902937	pink
ENSSSCG00000004729	-	1	129021123	129098302	pink
ENSSSCG00000011377	LAMB2	13	31738284	31771220	pink
ENSSSCG00000008687	MXD4	8	1203172	1216725	pink
ENSSSCG00000040639	THAP12	9	10542258	10566550	pink
ENSSSCG00000003791	SRSF11	6	142621924	142642073	pink
ENSSSCG00000015422	PMPCB	9	103316189	103330293	pink
ENSSSCG00000013155	-	2	12491221	12531592	pink
ENSSSCG00000031724	LYNX1	4	1450147	1455889	pink
ENSSSCG00000008359	RAB1A	3	76837430	76869778	pink
ENSSSCG00000014435	CSNK1A1	2	150612844	150662351	pink
ENSSSCG00000023434	PPM1L	13	100443210	100756054	pink
ENSSSCG00000015976	LNPK	15	81721629	81805691	pink
ENSSSCG00000023263	MRPL45	12	23751926	23766459	pink
ENSSSCG00000011622	KBTBD12	13	72299098	72365512	pink
ENSSSCG00000016248	AGFG1	15	128898621	128975520	pink
ENSSSCG00000004366	BVES	1	71314274	71360176	pink
ENSSSCG00000005621	CDK9	1	268275891	268281057	pink
ENSSSCG00000004750	OIP5	1	130036480	130047043	pink
ENSSSCG00000008358	ACTR2	3	76691275	76729210	pink
novel.1010	-	7	37784364	37785301	pink
ENSSSCG00000011843	PAK2	13	133283300	133496071	pink
ENSSSCG00000000712	VWF	5	64519186	65002098	pink
ENSSSCG00000040445	RND3	15	1715207	1734419	pink
ENSSSCG00000011615	RAB7A	13	71777420	71886581	pink
ENSSSCG00000038657	ATPAF1	6	164830617	164862218	pink
ENSSSCG00000016981	CPEB4	16	50426816	50499065	pink
ENSSSCG00000008821	SLAIN2	8	38241598	38322031	pink
ENSSSCG00000023276	ZNF24	6	119156630	119167197	pink
ENSSSCG00000000657	-	5	62187297	62226133	pink
ENSSSCG00000039591	SERINC3	17	46895401	46924792	pink
ENSSSCG00000001866	RCN2	7	57041003	57059331	pink
ENSSSCG00000046700	-	12	52759334	52765541	pink
ENSSSCG00000003885	CMPK1	6	164162515	164197379	pink
ENSSSCG00000025117	ATN1	5	63782162	63795648	pink
ENSSSCG00000038873	SLMAP	13	39571987	39721895	pink
ENSSSCG00000014394	RNF14	2	143540855	143595609	pink
ENSSSCG00000025942	MCCC1	13	120912828	121106666	pink
ENSSSCG00000034378	IFNGR2	13	197007303	197035604	pink
ENSSSCG00000006554	C1orf43	4	95519990	95530852	pink
ENSSSCG00000016929	PDE4D	16	37897300	39154586	pink
ENSSSCG00000027407	MYH14	6	55113520	55200752	pink
ENSSSCG00000015273	ATP2B4	9	64336499	64445663	pink
ENSSSCG00000030318	SDHC	4	89130355	89169121	pink
ENSSSCG00000006775	CAPZA1	4	107768080	107821819	pink
ENSSSCG00000016685	WIPF3	18	42991498	43071282	pink
ENSSSCG00000000804	ANO6	5	76113243	76337073	pink
ENSSSCG00000009565	GAS6	11	78848794	78881272	pink
ENSSSCG00000008312	DYSF	3	71020141	71246967	pink
ENSSSCG00000007362	SRSF6	17	46119409	46173944	pink
ENSSSCG00000029198	CUL5	9	36419913	36524637	pink
ENSSSCG00000019699	-	6	137531683	137531753	pink
ENSSSCG00000020702	SENP6	1	90167944	90299981	pink
ENSSSCG00000005645	TRUB2	1	268746329	268757494	pink
ENSSSCG00000006771	SLC16A1	4	107494463	107641703	pink
ENSSSCG00000030005	LGALSL	3	77472160	77479361	pink
ENSSSCG00000028454	C16orf72	3	33626970	33655300	pink
ENSSSCG00000010795	NDUFAB1	3	22619492	22635288	pink
ENSSSCG00000035209	-	4	98820920	98869140	pink
novel.138	-	10	42214217	42216149	pink
ENSSSCG00000009482	SPRY2	11	52153704	52160497	pink
ENSSSCG00000011237	-	13	19597108	19698270	pink
ENSSSCG00000028423	-	6	88987099	89006812	pink
ENSSSCG00000012597	PLS3	X	94885118	94971664	pink
ENSSSCG00000005643	-	1	268702822	268721176	pink
ENSSSCG00000038384	COX4I2	17	35341876	35346007	pink
ENSSSCG00000011516	EIF4E3	13	53051821	53152319	pink
ENSSSCG00000021118	GSPT1	3	31237105	31273867	pink
ENSSSCG00000018372	-	17	32962324	32962409	pink
ENSSSCG00000013622	TMEM205	2	70036931	70039730	pink
ENSSSCG00000023595	AK3	1	217236482	217261370	pink
ENSSSCG00000030610	FNBP4	2	14896175	14932185	pink
ENSSSCG00000004050	WTAP	1	7622544	7651961	pink
ENSSSCG00000014811	INPPL1	9	6792884	6808028	pink
ENSSSCG00000028655	RAB18	10	38970556	39004971	pink
ENSSSCG00000031487	LSP1	2	1262081	1295891	pink
ENSSSCG00000005219	CDC37L1	1	217241538	217287963	pink
ENSSSCG00000034124	CIAO2A	1	107951646	107969301	pink
ENSSSCG00000038320	POR	3	10212735	10281833	pink
ENSSSCG00000010250	VPS26A	14	72210514	72241440	pink
ENSSSCG00000017526	COPZ2	12	24280662	24292820	pink
ENSSSCG00000012295	MAGIX	X	43207054	43211628	pink
ENSSSCG00000015943	GORASP2	15	77048136	77130621	pink
ENSSSCG00000040188	TNFSF12	12	52842683	52853326	pink
ENSSSCG00000016267	ITM2C	15	131614740	131628619	pink
ENSSSCG00000014197	-	2	115529660	115555413	pink
ENSSSCG00000024168	AIMP1	8	115329107	115476704	pink
ENSSSCG00000031705	-	16	18367282	18416501	pink
ENSSSCG00000010465	TNKS2	14	103395689	103461821	pink
ENSSSCG00000004241	GJA1	1	40988515	41002137	pink
ENSSSCG00000015030	DLAT	9	39738564	39765331	pink
ENSSSCG00000013392	COPB1	2	44761013	44799101	pink
ENSSSCG00000021672	WBP2	12	5565136	5574586	pink
ENSSSCG00000039221	MOB1A	3	68852568	68876702	pink
ENSSSCG00000007309	RBM39	17	39031955	39064785	pink
ENSSSCG00000008077	CARD19	3	42633145	42649680	pink
ENSSSCG00000011003	NDUFB6	10	33470106	33865231	pink
ENSSSCG00000037869	NDUFA5	18	23881867	23924133	pink
ENSSSCG00000022222	MTX2	15	82061406	82153980	pink
ENSSSCG00000032621	TOR1AIP1	9	121515570	121566796	pink
ENSSSCG00000004635	SPPL2A	1	121066674	121134891	pink
ENSSSCG00000010738	ZRANB1	14	134253972	134329066	pink
ENSSSCG00000025729	IRS1	15	128245846	128308335	pink
ENSSSCG00000007032	PLAT	17	11195602	11224032	pink
ENSSSCG00000040202	CRLS1	17	14860320	14892436	pink
ENSSSCG00000013614	CNN1	2	70182925	70197384	pink
ENSSSCG00000015743	PTPN4	15	31307444	31502924	pink
ENSSSCG00000010877	HNRNPU	10	17475270	17497130	pink
ENSSSCG00000003600	TINAGL1	6	88095668	88115648	pink
ENSSSCG00000005600	PPP6C	1	265870477	265898124	pink
ENSSSCG00000040203	-	6	7171192	7184729	pink
ENSSSCG00000022168	APBB2	8	31921587	32301975	pink
ENSSSCG00000033843	ETFRF1	5	48549465	48555482	pink
ENSSSCG00000016079	MOBKL3	15	101390916	101420449	pink
novel.899	-	6	83723711	83725625	pink
ENSSSCG00000024667	MICU2	11	1421169	1500402	pink
ENSSSCG00000038968	TMEM263	5	13379722	13398315	pink
ENSSSCG00000018868	-	4	67847352	67847440	pink
ENSSSCG00000000549	PPFIBP1	5	46031400	46222838	pink
ENSSSCG00000006290	SLC19A2	4	81510079	81536466	pink
ENSSSCG00000004997	PRPF39	1	175285269	175317298	pink
ENSSSCG00000001769	MORF4L1	7	48050045	48075796	pink
ENSSSCG00000003872	EPS15	6	160653890	160801288	pink
ENSSSCG00000006308	CREG1	4	83457511	83469931	pink
ENSSSCG00000008508	FAM98A	3	106061573	106081177	pink
ENSSSCG00000016998	NPM1	16	52765296	52781740	pink
ENSSSCG00000001457	SLA-DQB1	7	24943107	24977297	pink
ENSSSCG00000005060	KTN1	1	184881550	185152975	pink
ENSSSCG00000037782	MRPS28	4	56607714	56703516	pink
ENSSSCG00000001471	BRD2	7	25150658	25165433	pink
ENSSSCG00000016207	RETREG2	15	121212881	121218815	pink
ENSSSCG00000038420	PERP	1	26301252	26317869	pink
ENSSSCG00000036476	REEP3	14	66966407	67071196	pink
ENSSSCG00000016925	PLK2	16	37299116	37305116	pink
ENSSSCG00000027529	BIRC2	9	33003276	33063420	pink
ENSSSCG00000021977	-	13	18126623	18176668	pink
ENSSSCG00000037384	BLOC1S6	1	126165991	126184870	pink
ENSSSCG00000009043	ABCE1	8	83299314	83353110	pink
ENSSSCG00000032959	-	X	125001674	125002943	pink
ENSSSCG00000005066	EXOC5	1	186377455	186430108	pink
novel.430	-	15	106135886	106139967	pink
ENSSSCG00000005699	HMCN2	1	270364033	270523287	pink
ENSSSCG00000038443	ZNF639	13	117370543	117386268	pink
ENSSSCG00000004875	CYB5A	1	149737571	149783623	pink
ENSSSCG00000034449	RSRP1	6	82850947	82854268	pink
ENSSSCG00000017777	FLOT2	12	45101514	45120463	pink
ENSSSCG00000016138	ATF1	5	16619157	16681387	pink
ENSSSCG00000030089	RBM18	1	262333533	262356222	pink
ENSSSCG00000005777	TXNL4A	6	127974670	127991117	pink
ENSSSCG00000007031	POLB	17	11356129	11388821	pink
ENSSSCG00000010580	NFKB2	14	113406004	113414173	pink
ENSSSCG00000039285	MFN1	13	117404699	117442481	pink
ENSSSCG00000038895	DCTN6	15	54875848	54896148	pink
ENSSSCG00000004293	SNX14	1	54460640	54547216	pink
ENSSSCG00000012247	ATP6AP2	X	36271223	36304183	pink
ENSSSCG00000026945	LRRC2	13	29478115	29598026	pink
ENSSSCG00000051552	-	18	50511669	50515316	pink
ENSSSCG00000016234	CUL3	15	126189851	126287037	pink
ENSSSCG00000015842	PPP2CB	15	54294995	54325213	pink
ENSSSCG00000028322	-	9	64031854	64037769	pink
ENSSSCG00000015769	SPCS3	15	38790655	38802635	pink
novel.292	-	13	66157447	66158332	pink
ENSSSCG00000035357	BCL2L1	17	35366141	35415359	pink
ENSSSCG00000038079	CLPP	2	72707158	72713475	pink
ENSSSCG00000040663	HERPUD1	6	18844576	18913424	pink
ENSSSCG00000015473	TMEM183A	9	113713032	113725847	pink
ENSSSCG00000010866	SCCPDH	10	15205648	15264489	pink
ENSSSCG00000025028	XIAP	X	101399898	101440022	pink
ENSSSCG00000005518	-	1	261511304	261587968	pink
ENSSSCG00000001533	TAF11	7	30799965	30811768	pink
ENSSSCG00000005661	ENDOG	1	269154090	269157788	pink
ENSSSCG00000012999	CAPN1	2	6997516	7081432	pink
ENSSSCG00000035676	G3BP1	16	71236025	71276078	pink
novel.1126	-	9	47618413	47619208	pink
ENSSSCG00000015599	PPP2R5A	9	131003899	131076561	pink
ENSSSCG00000017712	AP2B1	12	39787533	39940780	pink
ENSSSCG00000032916	-	1	2541383	2552863	pink
ENSSSCG00000003461	RSC1A1	6	74809349	74855427	pink
ENSSSCG00000006218	PDE7A	4	68779540	68896580	pink
ENSSSCG00000015988	-	15	82958362	82968736	pink
ENSSSCG00000039549	PLEKHF2	4	41511342	41535390	pink
ENSSSCG00000012703	RBMX	X	111962632	112011262	pink
novel.1019	-	7	78043483	78056916	pink
ENSSSCG00000010468	CPEB3	14	103675175	103871227	pink
ENSSSCG00000029608	SEC62	13	108660450	108691597	pink
ENSSSCG00000025941	PTP4A1	1	45170468	45181741	pink
ENSSSCG00000039854	TLCD4	4	122232587	122365707	pink
ENSSSCG00000008192	TMEM131	3	56277143	56470357	pink
novel.483	-	17	30205280	30220296	pink
ENSSSCG00000010470	IDE	14	103992037	104106576	pink
ENSSSCG00000006785	RAP1A	4	108676685	108749725	pink
ENSSSCG00000001918	NPTN	7	59713204	59840594	pink
ENSSSCG00000035511	C1QTNF1	12	3161359	3170076	pink
ENSSSCG00000032357	APPL1	13	39089045	39129781	pink
ENSSSCG00000023139	METTL23	12	4804027	4808911	pink
ENSSSCG00000001700	SLC29A1	7	39217332	39234688	pink
ENSSSCG00000003867	TXNDC12	6	160137018	160168222	pink
ENSSSCG00000008056	-	3	39532714	39538681	pink
ENSSSCG00000017047	CLINT1	16	65497481	65555310	pink
ENSSSCG00000030608	METAP2	5	87888674	87926148	pink
ENSSSCG00000008619	DDX1	3	121818406	121853958	pink
ENSSSCG00000008692	ADD1	8	1627177	1710661	pink
ENSSSCG00000004318	RRAGD	1	57374051	57424061	pink
ENSSSCG00000024983	RSL24D1	1	116612330	116629141	pink
ENSSSCG00000021038	NRIP1	13	179824862	179915177	pink
ENSSSCG00000013315	EIF3M	2	28256591	28411579	pink
ENSSSCG00000016677	GARS1	18	42311576	42352162	pink
ENSSSCG00000038506	-	9	135025439	135078913	pink
ENSSSCG00000026618	CAVIN2	15	96474267	96490016	pink
ENSSSCG00000005782	TM2D3	1	145359326	145384212	pink
ENSSSCG00000007487	PFDN4	17	55155772	55168024	pink
ENSSSCG00000031169	-	6	44103129	44151871	pink
ENSSSCG00000000554	FGFR1OP2	5	46794109	46824153	pink
ENSSSCG00000001950	PSMA6	7	64578241	64763281	pink
ENSSSCG00000004884	TMX3	1	153988050	154031120	pink
ENSSSCG00000025943	C6orf136	7	23185599	23190299	pink
ENSSSCG00000004832	UBE3A	1	141887168	141997241	pink
ENSSSCG00000005955	EFR3A	4	9053089	9137244	pink
ENSSSCG00000026488	-	13	10605503	10686730	pink
ENSSSCG00000015504	CACYBP	9	117063680	117123126	pink
ENSSSCG00000035762	-	14	92296339	92384468	pink
ENSSSCG00000013033	BAD	2	7830920	7842863	pink
ENSSSCG00000028228	XPO1	3	80255141	80302234	pink
ENSSSCG00000036005	CNEP1R1	6	34775444	34788279	pink
ENSSSCG00000006126	DECR1	4	46730461	46767427	pink
ENSSSCG00000027516	CIR1	15	80338318	80375708	pink
novel.908	-	6	150833141	150835454	pink
ENSSSCG00000035193	MRPS23	12	34016994	34132840	pink
ENSSSCG00000031541	ARL5A	15	467995	498887	pink
ENSSSCG00000012382	-	X	56173794	56206105	pink
ENSSSCG00000030289	PTPN11	14	39202168	39292018	pink
ENSSSCG00000017015	RARS1	16	55373726	55412117	pink
ENSSSCG00000034795	SCAMP1	2	87210846	87313517	pink
ENSSSCG00000004221	HINT3	1	37008475	37023930	pink
ENSSSCG00000001092	TDP2	7	19489384	19502520	pink
ENSSSCG00000004607	PYGO1	1	116292642	116322415	pink
ENSSSCG00000033298	-	2	65096187	65099794	pink
ENSSSCG00000008832	LRRC66	8	39106912	39148747	pink
ENSSSCG00000000144	-	5	11264645	11277631	pink
ENSSSCG00000002846	DNAJA2	6	37591913	37608393	pink
ENSSSCG00000014578	DENND5A	9	268383	357329	pink
ENSSSCG00000004656	-	1	122811556	122812131	pink
ENSSSCG00000011233	DYNC1LI1	13	18506194	18558007	pink
ENSSSCG00000027051	EMC7	7	80391189	80448354	pink
ENSSSCG00000012905	TMEM134	2	5057208	5063727	pink
ENSSSCG00000040421	HMG20B	2	75093075	75098557	pink
ENSSSCG00000004340	FHL5	1	63705936	63754067	pink
ENSSSCG00000017514	KPNB1	12	23915521	23944593	pink
ENSSSCG00000026472	RPL7L1	7	37933535	37953078	pink
ENSSSCG00000010652	FAM160B1	14	125158648	125193069	pink
ENSSSCG00000009872	PLBD2	14	38515846	38543561	pink
ENSSSCG00000028902	RB1CC1	4	77594338	77649550	pink
ENSSSCG00000020813	FAM20C	3	163419	200460	pink
ENSSSCG00000008130	CIAO1	3	46960880	46967991	pink
ENSSSCG00000015776	RWDD4	15	44975142	44989421	pink
ENSSSCG00000007280	ITCH	17	37810183	37918208	pink
ENSSSCG00000012583	ACSL4	X	89760865	89837678	pink
ENSSSCG00000040578	CASKIN2	12	5855968	5870554	pink
ENSSSCG00000008079	FAM120A	3	42861410	42974463	pink
ENSSSCG00000026981	-	13	197687783	197756787	pink
ENSSSCG00000008829	OCIAD2	8	38732820	38793234	pink
ENSSSCG00000014401	NR3C1	2	144822937	144956095	pink
ENSSSCG00000008274	-	3	68643247	68673604	pink
ENSSSCG00000016031	CALCRL	15	92233269	92332385	pink
ENSSSCG00000015933	FASTKD1	15	75895562	75929058	pink
ENSSSCG00000031730	-	6	96878139	96893474	pink
ENSSSCG00000006014	RAD21	4	21772888	21809435	pink
ENSSSCG00000015310	AKAP9	9	71895630	72054897	pink
ENSSSCG00000021828	TAPT1	8	11365431	11416289	pink
ENSSSCG00000008144	NCK2	3	49063988	49198664	pink
ENSSSCG00000030149	CAPNS1	6	45511339	45520859	pink
ENSSSCG00000027457	FBXO22	7	56084023	56186352	pink
ENSSSCG00000037905	ITGB5	13	135467798	135587483	pink
ENSSSCG00000031503	PRRX1	4	80427685	80501646	pink
ENSSSCG00000004908	LMAN1	1	161607139	161631650	pink
ENSSSCG00000028336	YIPF6	X	54661829	54687982	pink
ENSSSCG00000038156	TMED7	2	119788483	119804463	pink
ENSSSCG00000027293	TNPO1	16	49048680	49151924	pink
ENSSSCG00000021393	TRMT1L	9	126300293	126392551	pink
ENSSSCG00000031170	TMEM123	9	33084822	33160311	pink
ENSSSCG00000027389	HERPUD2	18	38284807	38326319	pink
novel.1142	-	9	121740810	121744860	pink
ENSSSCG00000011179	MRPL3	13	984980	1024507	pink
ENSSSCG00000011491	THOC7	13	45334028	45356060	pink
ENSSSCG00000014961	CWC15	9	27035504	27047225	pink
ENSSSCG00000004912	SEC11C	1	161754863	161769526	pink
ENSSSCG00000018225	-	9	26158697	26158827	pink
ENSSSCG00000047852	-	13	95224272	95234377	pink
ENSSSCG00000009657	PPP2R2A	14	10195443	10284709	pink
ENSSSCG00000040286	CYLD	6	34059941	34121272	pink
ENSSSCG00000011104	CUL2	10	57700683	57799263	pink
ENSSSCG00000001960	EAPP	7	65240123	65263198	pink
ENSSSCG00000001991	DHRS1	7	74992115	75002148	pink
ENSSSCG00000028492	C4orf46	8	47604751	47608601	pink
ENSSSCG00000016721	DBNL	18	48713340	48725697	pink
ENSSSCG00000010351	CCSER2	14	85544126	85677932	pink
ENSSSCG00000014372	IK	2	142361155	142378745	pink
ENSSSCG00000004500	C18orf25	1	95809187	95895027	pink
ENSSSCG00000005768	-	1	96739150	96763821	pink
ENSSSCG00000010212	-	14	63415226	64194021	pink
ENSSSCG00000018333	SNORD79	9	116146486	116146567	pink
ENSSSCG00000036924	PSMA4	7	47434919	47460998	pink
ENSSSCG00000028310	DR1	4	123815456	123835826	pink
ENSSSCG00000017836	PAFAH1B1	12	48567337	48735838	pink
ENSSSCG00000013124	PATL1	2	11827799	11857699	pink
ENSSSCG00000015535	QSOX1	9	121779796	121837437	pink
ENSSSCG00000040060	APEX1	7	78451851	78454938	pink
ENSSSCG00000023126	TARDBP	6	71213852	71227704	pink
ENSSSCG00000038973	PPP1R12A	5	101490277	101639442	pink
ENSSSCG00000003513	ECE1	6	79408328	79466106	pink
ENSSSCG00000025295	NDFIP1	2	143628784	143734525	pink
ENSSSCG00000016226	-	15	124472235	124554991	pink
ENSSSCG00000017732	ZNF207	12	42571406	42612396	pink
ENSSSCG00000011013	WAC	10	39932570	40024115	pink
ENSSSCG00000001732	MMUT	7	43597292	43624609	pink
ENSSSCG00000033295	EIF2S1	7	91085335	91109829	pink
ENSSSCG00000028878	BCAR1	6	12367758	12404822	pink
ENSSSCG00000039575	PALM	2	77619196	77644673	pink
ENSSSCG00000014579	TMEM41B	9	223990	250298	pink
ENSSSCG00000004576	RORA	1	110719190	111477703	pink
ENSSSCG00000009359	SUPT20H	11	12825760	12864929	pink
ENSSSCG00000009145	OSTC	8	113435986	113447192	pink
ENSSSCG00000030067	GINM1	1	16360370	16381864	pink
ENSSSCG00000008740	FBXL5	8	10913106	10961322	pink
ENSSSCG00000011501	SUCLG2	13	48564073	49090468	pink
ENSSSCG00000030486	TBC1D23	13	158665072	158729276	pink
ENSSSCG00000007426	ACOT8	17	48039628	48054335	pink
ENSSSCG00000006342	UHMK1	4	88029335	88052929	pink
ENSSSCG00000010508	TM9SF3	14	107965450	108038897	pink
ENSSSCG00000047344	-	3	109010643	109105529	pink
ENSSSCG00000039998	CLIC2	X	125546467	125570523	pink
ENSSSCG00000030632	UBE2V1	17	51629964	51666701	pink
ENSSSCG00000027270	-	1	187484193	187504099	pink
ENSSSCG00000035523	FUT11	14	76499318	76505766	pink
ENSSSCG00000001762	CIB2	7	47788791	47813400	pink
ENSSSCG00000006994	PCM1	17	5597039	5690265	pink
ENSSSCG00000005467	HSDL2	1	253124471	253195041	pink
ENSSSCG00000016076	COQ10B	15	101338141	101354948	pink
ENSSSCG00000036855	SLC25A36	13	81750031	81791891	pink
ENSSSCG00000032494	TIMM21	1	149845196	149855908	pink
ENSSSCG00000030413	PIK3CA	13	117180544	117277232	pink
ENSSSCG00000003396	CLSTN1	6	70086247	70165174	pink
ENSSSCG00000031857	SMIM19	17	11549937	11566898	pink
ENSSSCG00000010301	PPP3CB	14	76248849	76305328	pink
ENSSSCG00000011963	TOMM70	13	158577377	158628267	pink
ENSSSCG00000011064	ACBD5	10	48883201	48922289	pink
ENSSSCG00000017623	VEZF1	12	34245884	34263573	pink
ENSSSCG00000000510	TMEM19	5	35692291	35787658	pink
novel.2	-	1	4730281	4734923	pink
ENSSSCG00000038856	TRIM8	14	113637585	113652577	pink
ENSSSCG00000012642	STAG2	X	101478320	101617567	pink
ENSSSCG00000004144	HECA	1	25310170	25364247	pink
ENSSSCG00000032761	-	17	61698255	61747756	pink
ENSSSCG00000035733	-	5	396159	416801	pink
ENSSSCG00000011081	-	10	52586280	52596376	pink
ENSSSCG00000036293	SRSF10	6	81727896	81741497	pink
ENSSSCG00000005039	STYX	1	182357607	182407782	pink
ENSSSCG00000033411	ZBED5	2	48624862	48631342	pink
ENSSSCG00000040682	MAPK3	3	18291445	18299567	pink
ENSSSCG00000011643	AMOTL2	13	75490938	75509420	pink
ENSSSCG00000048509	-	18	14130552	14131640	pink
ENSSSCG00000013874	OCEL1	2	60442210	60445008	pink
ENSSSCG00000009061	NAA15	8	87608425	87691240	pink
ENSSSCG00000037594	PNISR	1	66321459	66381451	pink
ENSSSCG00000001756	IREB2	7	47479629	47529227	pink
ENSSSCG00000038762	BTF3L4	6	160108161	160136168	pink
ENSSSCG00000008940	GRSF1	8	67586730	67608259	pink
ENSSSCG00000008600	PUM2	3	117858031	117965566	pink
novel.328	-	14	9453094	9455016	pink
ENSSSCG00000017668	VMP1	12	35933192	36065956	pink
ENSSSCG00000005089	SIX4	1	189670390	189682783	pink
ENSSSCG00000009516	UBAC2	11	68145101	68319939	pink
ENSSSCG00000011213	TOP2B	13	12507138	12575583	pink
ENSSSCG00000017671	RNFT1	12	36162444	36174851	pink
ENSSSCG00000032932	MSRB1	3	40017194	40028047	pink
ENSSSCG00000038158	THAP5	18	36584373	36592252	pink
ENSSSCG00000025674	-	3	72551749	72565954	pink
ENSSSCG00000024267	TMEM50A	6	82861650	82878951	pink
ENSSSCG00000039488	SPON2	8	447180	451179	pink
ENSSSCG00000023760	CLEC14A	7	61826015	61832830	pink
ENSSSCG00000005271	CARNMT1	1	228054920	228092358	pink
ENSSSCG00000027032	SNORD31	2	8921851	8921917	pink
ENSSSCG00000019418	-	13	124586974	124587115	pink
ENSSSCG00000017296	ACE	12	15394487	15414639	pink
ENSSSCG00000025092	CDK4	5	23038889	23042061	pink
ENSSSCG00000001509	DAXX	7	29676854	29681110	pink
ENSSSCG00000027444	STAU1	17	50804962	50869225	pink
ENSSSCG00000011562	EMC3	13	66217970	66241935	pink
ENSSSCG00000037781	-	1	169372141	169373221	pink
ENSSSCG00000033626	SREBF1	12	60733907	60751265	pink
ENSSSCG00000012258	FUNDC1	X	39724995	39737532	pink
ENSSSCG00000046945	-	10	13439771	13443929	pink
ENSSSCG00000022464	KBTBD2	18	40604558	40637085	pink
ENSSSCG00000031664	SRP9	10	13672355	13723804	pink
ENSSSCG00000003591	PUM1	6	87547320	87687442	pink
ENSSSCG00000032936	PIM3	5	676469	680695	pink
ENSSSCG00000036546	RNF141	2	48985541	49028491	pink
ENSSSCG00000007798	TBC1D10B	3	17944629	17956069	pink
ENSSSCG00000004249	CEP85L	1	43392645	43563695	pink
ENSSSCG00000032763	PYCR3	4	959708	964195	pink
ENSSSCG00000026806	DHX9	9	124093667	124185352	pink
ENSSSCG00000009823	VPS29	14	31859065	31869579	pink
ENSSSCG00000015883	MARCHF7	15	66649049	66700433	pink
ENSSSCG00000047432	-	2	6749400	6750686	pink
ENSSSCG00000010467	BTAF1	14	103530787	103642266	pink
ENSSSCG00000010133	ARVCF	14	51403923	51440059	pink
ENSSSCG00000001892	SCAMP2	7	58672664	58699142	pink
ENSSSCG00000025653	THOC1	6	106040042	106088026	pink
ENSSSCG00000036491	PCNP	13	157470020	157522286	pink
ENSSSCG00000010438	ATAD1	14	99790300	99885160	pink
ENSSSCG00000038253	ZNF326	4	126677956	126717815	pink
ENSSSCG00000003017	TGFB1	6	49332169	49349048	pink
ENSSSCG00000004617	FAM214A	1	119020990	119124468	pink
ENSSSCG00000004610	CCPG1	1	116425654	116522390	pink
novel.593	-	2	75189487	75192328	pink
ENSSSCG00000014269	FNIP1	2	133958114	134093413	pink
ENSSSCG00000008448	PREPL	3	96092334	96159531	pink
ENSSSCG00000025703	REV3L	1	77197409	77400137	pink
ENSSSCG00000010260	SAR1A	14	73090943	73108156	pink
ENSSSCG00000008232	RNF181	3	59171075	59174237	pink
ENSSSCG00000040570	C11orf58	2	42321986	42364521	pink
ENSSSCG00000013400	-	2	47131832	47302117	pink
ENSSSCG00000018462	-	12	59132938	59133010	pink
ENSSSCG00000033763	GNAQ	1	230605229	230907675	pink
ENSSSCG00000012880	CPT1A	2	4233099	4293984	pink
ENSSSCG00000015962	SP3	15	79935994	80025850	pink
ENSSSCG00000004435	NT5DC1	1	81746022	81881113	pink
ENSSSCG00000012885	LRP5	2	4533593	4653945	pink
ENSSSCG00000009480	NDFIP2	11	51420166	51560305	pink
ENSSSCG00000026064	-	18	40752452	40756438	pink
ENSSSCG00000001070	FAM8A1	7	13378139	13390892	pink
ENSSSCG00000009505	MBNL2	11	66385802	66641653	pink
ENSSSCG00000020696	HMGN4	7	20998957	21003136	pink
ENSSSCG00000006538	FLAD1	4	94807285	94819376	pink
ENSSSCG00000021443	SGK1	1	29625781	29753607	pink
ENSSSCG00000002743	IST1	6	14836749	14911313	pink
ENSSSCG00000038469	KLHL7	9	91903823	91971695	pink
ENSSSCG00000005096	HIF1A	1	190625181	190674850	pink
ENSSSCG00000036434	TPGS1	2	77775303	77783424	pink
ENSSSCG00000030222	ANAPC7	14	31742649	31789743	pink
ENSSSCG00000025912	URI1	6	40023595	40109816	pink
ENSSSCG00000032595	RAP1B	5	32910259	32964879	pink
ENSSSCG00000017672	MED13	12	36333191	36429291	pink
ENSSSCG00000011828	FAM43A	13	131663485	131664759	pink
ENSSSCG00000027046	-	Y	9374889	9552307	pink
ENSSSCG00000005084	PPM1A	1	189170585	189291350	pink
ENSSSCG00000040634	ERP44	1	241785175	241897536	pink
ENSSSCG00000014028	CLK4	2	79729529	79753712	pink
ENSSSCG00000004820	LINS1	1	139168778	139191145	pink
ENSSSCG00000017521	SCRN2	12	24090685	24095130	pink
ENSSSCG00000028504	RFC2	3	11373489	11392695	pink
ENSSSCG00000015712	DDX18	15	23425669	23442980	pink
ENSSSCG00000009472	FBXL3	11	49130182	49151009	pink
ENSSSCG00000015709	SLC35F5	15	19919999	19971710	pink
ENSSSCG00000022206	UOX	6	129247176	129375724	pink
ENSSSCG00000040281	ARMCX3	X	83187979	83197534	pink
ENSSSCG00000038338	SNORD24	1	272963551	272963625	pink
ENSSSCG00000010816	TGFB2	10	8305424	8405771	pink
ENSSSCG00000029857	-	X	20146929	20200107	pink
ENSSSCG00000014114	TENT2	2	88254320	88502342	pink
ENSSSCG00000011395	RBM5	13	32579983	32612712	pink
ENSSSCG00000002666	KIAA0513	6	3724786	3786241	pink
ENSSSCG00000022419	FEM1B	1	166162883	166175937	pink
ENSSSCG00000007206	RBCK1	17	34784016	34801231	pink
ENSSSCG00000021739	HSD17B12	2	18456019	18611782	pink
ENSSSCG00000000964	LMF2	5	233298	238266	pink
ENSSSCG00000038861	TM2D1	6	150615306	150655039	pink
ENSSSCG00000019069	-	9	116146900	116146964	pink
ENSSSCG00000044340	EEA1	5	90168242	90257248	pink
ENSSSCG00000016017	DNAJC10	15	88198794	88259002	pink
ENSSSCG00000006203	COPS5	4	67738939	67758150	pink
ENSSSCG00000035061	WBP1	3	68582150	68584600	pink
ENSSSCG00000016911	MTREX	16	34478272	34606096	pink
ENSSSCG00000015099	BCL9L	9	46146514	46174589	pink
novel.994	-	7	111036486	111039629	pink
ENSSSCG00000038006	SLC25A33	6	69934834	69969084	pink
ENSSSCG00000021325	MCFD2	3	93591533	93633016	pink
ENSSSCG00000034122	TMEM128	8	6115002	6125139	pink
novel.1027	-	7	115363877	115370808	pink
ENSSSCG00000005424	NIPSNAP3A	1	246104930	246140398	pink
ENSSSCG00000023870	-	17	50961850	50961933	pink
ENSSSCG00000038735	SNAP23	1	128847931	128888947	pink
ENSSSCG00000023886	RPA3	9	77910881	77937060	pink
ENSSSCG00000036722	MALSU1	9	92088419	92109293	pink
ENSSSCG00000028197	PFKL	13	207167372	207191690	pink
ENSSSCG00000006983	CNOT7	17	4933453	4950346	pink
ENSSSCG00000016948	TRIM23	16	44103787	44146281	pink
ENSSSCG00000036074	AP1S2	X	12367156	12398496	pink
ENSSSCG00000026828	-	3	40002006	40002140	pink
ENSSSCG00000046892	ATP5MG	9	45661106	45720783	pink
ENSSSCG00000012811	VBP1	X	125442107	125506772	pink
ENSSSCG00000001924	-	7	60631913	60823865	pink
ENSSSCG00000007895	ZC3H7A	3	31332511	31372804	pink
ENSSSCG00000018727	SNORD73	8	77890259	77890328	pink
ENSSSCG00000032216	ATMIN	6	7208158	7223155	pink
ENSSSCG00000000473	-	5	30488266	30511551	pink
ENSSSCG00000002267	RGMA	7	85921586	85968888	pink
ENSSSCG00000016290	EFHD1	15	133120093	133169429	pink
ENSSSCG00000014121	ZFYVE16	2	89045612	89106977	pink
ENSSSCG00000026382	PPP2R5E	1	194505025	194656193	pink
ENSSSCG00000039331	-	3	74133666	74153756	pink
ENSSSCG00000029719	-	2	74749611	74749675	pink
ENSSSCG00000014905	TMEM126B	9	19547646	19556795	pink
ENSSSCG00000029485	FBXO11	3	92696441	92792619	pink
ENSSSCG00000003648	RRAGC	6	94785910	94814537	pink
ENSSSCG00000011166	ZMYND11	10	69159455	69295307	pink
ENSSSCG00000032962	ZNF664	14	29031605	29068370	pink
ENSSSCG00000038581	RBIS	4	51468504	51479999	pink
ENSSSCG00000034952	DPM1	17	52351855	52377067	pink
ENSSSCG00000002414	SEL1L	7	104218301	104283244	pink
ENSSSCG00000034216	OGFR	17	62065456	62072950	pink
ENSSSCG00000015734	IMP4	15	31970188	31976376	pink
novel.1264	-	X	122453931	122455268	pink
ENSSSCG00000022318	ERG	13	202000985	202302577	pink
ENSSSCG00000036083	PCGF5	14	102636838	102961860	pink
ENSSSCG00000016616	FAM3C	18	25569536	25612458	pink
ENSSSCG00000024927	STX12	6	84918648	84960711	pink
ENSSSCG00000032833	CD320	2	70965672	70970289	pink
ENSSSCG00000039194	KANK2	2	69890937	69925189	pink
novel.1041	-	8	54505782	54508037	pink
ENSSSCG00000023112	PDS5A	8	30988368	31134320	pink
ENSSSCG00000026914	PLAAT3	2	8408512	8444604	pink
ENSSSCG00000030605	POLR2M	1	114256460	114266875	pink
ENSSSCG00000012569	ATG4A	X	88545924	88633321	pink
ENSSSCG00000000462	RXYLT1	5	28247412	28276273	pink
ENSSSCG00000017555	LUC7L3	12	26994877	27035233	pink
ENSSSCG00000002629	FBXO9	7	46723593	46761484	pink
ENSSSCG00000014217	FEM1C	2	119699592	119777769	pink
ENSSSCG00000023122	KHDRBS1	6	88530387	88572464	pink
ENSSSCG00000000846	HCFC2	5	80370426	80409786	pink
ENSSSCG00000029256	AKR1A1	6	165811246	165824896	pink
ENSSSCG00000002724	PDPR	6	13187424	13230599	pink
ENSSSCG00000023247	OPTN	10	48530844	48582910	pink
ENSSSCG00000016717	MPP6	18	47593049	47710570	pink
ENSSSCG00000010688	MCMBP	14	129670515	129742290	pink
ENSSSCG00000015963	OLA1	15	80078924	80253741	pink
ENSSSCG00000011760	TBL1XR1	13	115317263	115488176	pink
ENSSSCG00000002841	N4BP1	6	36122035	36174536	pink
ENSSSCG00000004339	UFL1	1	63638592	63700481	pink
ENSSSCG00000001440	NOTCH4	7	24231293	24256281	pink
ENSSSCG00000006088	SDC2	4	40002749	40129697	pink
ENSSSCG00000000735	TSPAN9	5	66913769	67106233	pink
novel.595	-	2	84409110	84413336	pink
ENSSSCG00000026753	OSBPL11	13	134718450	134807146	pink
ENSSSCG00000004626	TMOD3	1	119862244	119948883	pink
ENSSSCG00000003132	-	6	53794971	53806435	pink
ENSSSCG00000010685	TIAL1	14	129441208	129467132	pink
ENSSSCG00000012916	-	2	5160955	5164289	pink
ENSSSCG00000038281	-	13	192488961	192534823	pink
ENSSSCG00000034725	UBE2R2	10	32894432	33014473	pink
ENSSSCG00000011592	PLXND1	13	68946661	68996618	pink
ENSSSCG00000042682	-	12	4955325	4958195	pink
ENSSSCG00000012037	PAXBP1	13	196336955	196371175	pink
ENSSSCG00000012739	TMEM185A	X	121648807	121682457	pink
ENSSSCG00000004272	LMBRD1	1	49868604	49977965	pink
ENSSSCG00000022396	BLZF1	4	81571290	81639558	pink
novel.27	-	1	104680485	104719122	pink
novel.565	-	18	50516331	50518969	pink
ENSSSCG00000009466	UCHL3	11	47829103	47887629	pink
ENSSSCG00000000570	C2CD5	5	51040514	51132288	pink
ENSSSCG00000009903	COQ5	14	40460857	40478854	pink
ENSSSCG00000007355	TOP1	17	43710290	43799700	pink
ENSSSCG00000039889	ARL14EP	2	30295034	30311472	pink
ENSSSCG00000027426	BCL3	6	51256033	51265355	pink
ENSSSCG00000017688	GGNBP2	12	38074050	38111719	pink
ENSSSCG00000031893	-	12	17432588	17447981	pink
ENSSSCG00000008478	SOS1	3	101089243	101362723	pink
ENSSSCG00000000146	MYH11	3	7002733	7143094	pink
ENSSSCG00000005944	NDRG1	4	8014446	8069333	pink
ENSSSCG00000013322	IMMP1L	2	29230225	29307231	pink
ENSSSCG00000005507	PSMD5	1	260846562	260868681	pink
ENSSSCG00000025176	NOTCH3	2	62364501	62402344	pink
ENSSSCG00000012743	MTMR1	X	122394921	122453905	pink
ENSSSCG00000014010	MAPK9	2	78338369	78399105	pink
ENSSSCG00000023611	TNXB	7	24088873	24155815	pink
novel.309	-	13	132645971	132647274	pink
ENSSSCG00000026953	TPGS2	6	120590031	120670286	pink
ENSSSCG00000029502	NAXD	11	77210228	77230681	pink
ENSSSCG00000015668	ORC4	15	4096646	4171845	pink
ENSSSCG00000004479	FILIP1	1	90388400	90638574	pink
ENSSSCG00000003743	GALNT1	6	119272057	119493883	pink
ENSSSCG00000009049	USP38	8	84567618	84601224	pink
ENSSSCG00000022895	CRYBG3	13	162355469	162478720	pink
ENSSSCG00000021067	BLVRB	6	48715216	48728414	pink
ENSSSCG00000035505	YTHDC1	8	65999525	66122711	pink
ENSSSCG00000016027	ITGAV	15	91604676	91711840	pink
ENSSSCG00000039947	KCNJ2	12	10349409	10362244	pink
ENSSSCG00000038422	TMX1	1	180933881	180951341	pink
ENSSSCG00000003771	FUBP1	6	135281521	135318714	pink
ENSSSCG00000000842	KANSL2	5	79281588	79314995	pink
ENSSSCG00000000896	NTN4	5	87671873	87784704	pink
ENSSSCG00000012029	BACH1	13	192656322	192697537	pink
ENSSSCG00000007735	-	3	16308112	16376587	pink
ENSSSCG00000043563	-	1	180477274	180479254	pink
novel.84	-	1	87245634	87248134	pink
ENSSSCG00000012621	UBE2A	X	97925131	98013194	pink
ENSSSCG00000016113	BMPR2	15	105970427	106135730	pink
ENSSSCG00000003136	CYTH2	6	53868408	53878856	pink
ENSSSCG00000011433	WDR82	13	34387802	34412140	pink
ENSSSCG00000010319	SAMD8	14	77626690	77737654	pink
ENSSSCG00000010835	AIDA	10	11428396	11466645	pink
ENSSSCG00000038907	DNAJC8	6	85278151	85307608	pink
ENSSSCG00000018172	SNORA63	13	124585834	124585960	pink
ENSSSCG00000012698	SLC9A6	X	111176495	111233099	pink
ENSSSCG00000001056	RANBP9	7	9976096	10057669	pink
ENSSSCG00000000697	-	5	64072697	64105198	pink
ENSSSCG00000023784	SEMA3C	9	99251714	99433230	pink
ENSSSCG00000039301	UPF1	2	58975015	59013495	pink
ENSSSCG00000008701	LRPAP1	8	2125405	2145647	pink
ENSSSCG00000037216	PPP4R2	13	54324997	54378277	pink
ENSSSCG00000036804	TCEA2	17	62866377	62888790	pink
novel.966	-	7	4618398	4621824	pink
ENSSSCG00000013016	PPP2R5B	2	7248151	7256427	pink
ENSSSCG00000002867	CEBPG	6	43164918	43175002	pink
ENSSSCG00000015411	PTPN12	9	102480922	102563905	pink
ENSSSCG00000040912	SNX6	7	65156472	65205241	pink
ENSSSCG00000033185	PPP2R3A	13	76945358	77147531	pink
ENSSSCG00000001641	UBR2	7	37655847	37784359	pink
ENSSSCG00000015938	SSB	15	76088641	76100800	pink
ENSSSCG00000012913	PPP1CA	2	5120140	5126953	pink
ENSSSCG00000008608	RDH14	3	119453995	119458778	pink
ENSSSCG00000008363	AFTPH	3	77351876	77422238	pink
ENSSSCG00000016564	UBE2H	18	18819639	18932908	pink
ENSSSCG00000025717	HIC1	12	48168766	48171635	pink
ENSSSCG00000010308	CHCHD1	14	76507318	76509267	pink
ENSSSCG00000040383	MFAP1	1	127741537	127756363	pink
ENSSSCG00000005122	TEK	1	195937394	196051957	pink
ENSSSCG00000013307	LMO2	2	27044737	27055453	pink
ENSSSCG00000005524	DAB2IP	1	261659660	261859830	pink
ENSSSCG00000022998	PKIG	17	46933503	47044049	pink
ENSSSCG00000006201	ARFGEF1	4	67466014	67639442	pink
ENSSSCG00000005128	TUSC1	1	197309229	197309864	pink
ENSSSCG00000015710	ACTR3	15	20104846	20208186	pink
ENSSSCG00000022806	LIN7C	2	32734691	32856322	pink
ENSSSCG00000021328	PCSK1N	X	42947686	42952221	pink
ENSSSCG00000004217	RNF146	1	35909575	35926968	pink
ENSSSCG00000016971	MCCC2	16	47917291	47996540	pink
ENSSSCG00000034415	-	1	99034992	99043165	pink
ENSSSCG00000008164	MAP4K4	3	52484274	52649410	pink
ENSSSCG00000032846	BPNT2	4	75191257	75215907	pink
ENSSSCG00000017169	SEC14L1	12	4441114	4489080	pink
ENSSSCG00000010258	AIFM2	14	73055222	73074653	pink
ENSSSCG00000011440	SEMA3G	13	34574020	34585627	pink
ENSSSCG00000028558	SGPP1	1	194352003	194380910	pink
ENSSSCG00000000767	ATP6V1E1	5	69747700	69771990	pink
ENSSSCG00000004717	UBR1	1	128319310	128474330	pink
ENSSSCG00000009358	EXOSC8	11	12817110	12825847	pink
ENSSSCG00000001022	SSR1	7	4652917	4685885	pink
ENSSSCG00000001955	SRP54	7	64828874	64877193	pink
ENSSSCG00000005037	ERO1A	1	182265261	182318195	pink
novel.1274	-	Y	10380557	10385559	pink
ENSSSCG00000009401	RB1	11	19186759	19317690	pink
ENSSSCG00000032835	ATP6V1G1	1	255151913	255195278	pink
ENSSSCG00000010314	AP3M1	14	76801005	76835678	pink
ENSSSCG00000004569	LACTB	1	108909690	108924511	pink
ENSSSCG00000003738	MAPRE2	6	118817947	119019458	pink
ENSSSCG00000003400	NMNAT1	6	70272030	70310603	pink
ENSSSCG00000003201	ATF5	6	54945119	54950137	pink
ENSSSCG00000019644	-	9	116145534	116145609	pink
novel.229	-	12	26606855	26622911	pink
ENSSSCG00000039663	TWSG1	6	98623439	98678258	pink
ENSSSCG00000000840	WASHC4	5	79417130	79474609	pink
ENSSSCG00000008808	GNPDA2	8	35134652	35219476	pink
ENSSSCG00000038859	INO80C	6	119260579	119286145	pink
ENSSSCG00000015446	PNPLA8	9	108255083	108320264	pink
ENSSSCG00000016223	ACSL3	15	124568383	124817004	pink
ENSSSCG00000009791	RSRC2	14	30242142	30261602	pink
ENSSSCG00000004163	BCLAF1	1	27872184	27919899	pink
ENSSSCG00000014577	TMEM9B	9	462643	521013	pink
ENSSSCG00000010292	P4HA1	14	75825140	75918917	pink
ENSSSCG00000018540	-	13	34824206	34824282	pink
ENSSSCG00000020823	BSCL2	2	9052070	9064888	pink
ENSSSCG00000037630	SNORA73	6	85534254	85534457	pink
ENSSSCG00000017516	-	12	24154144	24185893	pink
ENSSSCG00000011695	AGTR1	13	88934868	88983131	pink
ENSSSCG00000038550	SCOC	8	86679840	86719164	pink
ENSSSCG00000009652	KCTD9	14	9455053	9517675	pink
ENSSSCG00000040207	P2RY2	9	7672401	7695163	pink
ENSSSCG00000033155	TMEM30A	1	90650685	90688004	pink
ENSSSCG00000016661	SEPTIN7	18	38068303	38284645	pink
ENSSSCG00000016828	-	16	20523789	20557178	pink
ENSSSCG00000026781	ANKLE2	14	22745630	22771726	pink
ENSSSCG00000034616	LRRC58	13	139927781	139948702	pink
ENSSSCG00000039555	JOSD1	5	9322198	9335039	pink
ENSSSCG00000040855	C5orf51	16	26681716	26701443	pink
ENSSSCG00000014291	AFF4	2	135200076	135283916	pink
ENSSSCG00000014901	PCF11	9	17297861	17324712	pink
ENSSSCG00000021973	GPX8	16	34335876	34342427	pink
[truncated: 2,660 more rows]

## Sheet: Table S8
Table S8. Significantly enriched Gene Ontology (GO) terms (q < 0.05) in critical co-expression modules identified by weighted gene co-expression network analysis (WGCNA)
Module	Category	GO ID	Description	Gene representation	pvalue	qvalue	GeneID
pink	BP	GO:0032446	protein modification by small protein conjugation	159/441	5.99e-14	2.81e-10	ENSSSCG00000015931/ENSSSCG00000001701/ENSSSCG00000038953/ENSSSCG00000016634/ENSSSCG00000038628/ENSSSCG00000031172/ENSSSCG00000014156/ENSSSCG00000034230/ENSSSCG00000005838/ENSSSCG00000037499/ENSSSCG00000001971/ENSSSCG00000009853/ENSSSCG00000011775/ENSSSCG00000015987/ENSSSCG00000029774/ENSSSCG00000035875/ENSSSCG00000015570/ENSSSCG00000006137/ENSSSCG00000005621/ENSSSCG00000014394/ENSSSCG00000009482/…
pink	BP	GO:0016567	protein ubiquitination	143/399	1.99e-12	4.66e-09	ENSSSCG00000015931/ENSSSCG00000001701/ENSSSCG00000038953/ENSSSCG00000016634/ENSSSCG00000038628/ENSSSCG00000031172/ENSSSCG00000014156/ENSSSCG00000034230/ENSSSCG00000005838/ENSSSCG00000037499/ENSSSCG00000001971/ENSSSCG00000009853/ENSSSCG00000011775/ENSSSCG00000015987/ENSSSCG00000035875/ENSSSCG00000015570/ENSSSCG00000006137/ENSSSCG00000005621/ENSSSCG00000014394/ENSSSCG00000009482/ENSSSCG00000010465/…
pink	BP	GO:0016071	mRNA metabolic process	116/344	1.56e-08	2.43e-05	ENSSSCG00000006752/ENSSSCG00000028056/ENSSSCG00000036592/ENSSSCG00000016075/ENSSSCG00000040125/ENSSSCG00000023326/ENSSSCG00000013771/ENSSSCG00000042910/ENSSSCG00000002505/ENSSSCG00000035690/ENSSSCG00000023674/ENSSSCG00000005621/ENSSSCG00000007309/ENSSSCG00000010877/ENSSSCG00000005777/ENSSSCG00000012703/ENSSSCG00000010468/ENSSSCG00000015933/ENSSSCG00000014961/ENSSSCG00000014372/ENSSSCG00000013124/…
pink	BP	GO:0006974	cellular response to DNA damage stimulus	149/477	4.61e-08	5.39e-05	ENSSSCG00000015960/ENSSSCG00000038953/ENSSSCG00000015892/ENSSSCG00000037499/ENSSSCG00000001075/ENSSSCG00000035690/ENSSSCG00000013402/ENSSSCG00000005621/ENSSSCG00000008358/ENSSSCG00000001769/ENSSSCG00000007031/ENSSSCG00000035357/ENSSSCG00000025028/ENSSSCG00000013033/ENSSSCG00000030289/ENSSSCG00000001092/ENSSSCG00000031503/ENSSSCG00000040060/ENSSSCG00000011013/ENSSSCG00000040682/ENSSSCG00000026806/…
pink	BP	GO:0033365	protein localization to organelle	150/486	9.68e-08	9.06e-05	ENSSSCG00000015405/ENSSSCG00000009509/ENSSSCG00000038628/ENSSSCG00000020808/ENSSSCG00000008573/ENSSSCG00000011848/ENSSSCG00000001952/ENSSSCG00000037499/ENSSSCG00000028475/ENSSSCG00000012604/ENSSSCG00000028886/ENSSSCG00000031791/ENSSSCG00000031572/ENSSSCG00000010158/ENSSSCG00000014828/ENSSSCG00000035875/ENSSSCG00000015013/ENSSSCG00000014802/ENSSSCG00000032312/ENSSSCG00000010465/ENSSSCG00000032621/…
pink	BP	GO:0010608	posttranscriptional regulation of gene expression	85/243	2.25e-07	0.000175605	ENSSSCG00000028056/ENSSSCG00000004789/ENSSSCG00000026606/ENSSSCG00000016634/ENSSSCG00000011769/ENSSSCG00000011710/ENSSSCG00000022864/ENSSSCG00000042910/ENSSSCG00000008452/ENSSSCG00000005645/ENSSSCG00000021118/ENSSSCG00000010877/ENSSSCG00000010468/ENSSSCG00000015933/ENSSSCG00000008144/ENSSSCG00000040060/ENSSSCG00000023126/ENSSSCG00000033295/ENSSSCG00000006342/ENSSSCG00000001756/ENSSSCG00000008600/…
pink	BP	GO:0006396	RNA processing	131/419	2.9e-07	0.000193902	ENSSSCG00000000808/ENSSSCG00000005029/ENSSSCG00000007732/ENSSSCG00000036592/ENSSSCG00000016075/ENSSSCG00000040125/ENSSSCG00000029518/ENSSSCG00000016095/ENSSSCG00000013771/ENSSSCG00000042910/ENSSSCG00000002505/ENSSSCG00000035690/ENSSSCG00000015570/ENSSSCG00000023674/ENSSSCG00000005621/ENSSSCG00000007309/ENSSSCG00000010877/ENSSSCG00000005777/ENSSSCG00000012703/ENSSSCG00000026472/ENSSSCG00000014961/…
pink	BP	GO:0031329	regulation of cellular catabolic process	143/469	4.33e-07	0.00024234	ENSSSCG00000029160/ENSSSCG00000037360/ENSSSCG00000028056/ENSSSCG00000012841/ENSSSCG00000001701/ENSSSCG00000016634/ENSSSCG00000036145/ENSSSCG00000034230/ENSSSCG00000015892/ENSSSCG00000002989/ENSSSCG00000022864/ENSSSCG00000013771/ENSSSCG00000034261/ENSSSCG00000024623/ENSSSCG00000008452/ENSSSCG00000006084/ENSSSCG00000035875/ENSSSCG00000015013/ENSSSCG00000028167/ENSSSCG00000015273/ENSSSCG00000025729/…
pink	BP	GO:0016236	macroautophagy	58/150	4.66e-07	0.00024234	ENSSSCG00000016792/ENSSSCG00000036145/ENSSSCG00000012604/ENSSSCG00000008359/ENSSSCG00000011615/ENSSSCG00000004293/ENSSSCG00000028902/ENSSSCG00000015535/ENSSSCG00000011013/ENSSSCG00000014579/ENSSSCG00000040682/ENSSSCG00000017668/ENSSSCG00000005096/ENSSSCG00000024927/ENSSSCG00000023247/ENSSSCG00000004339/ENSSSCG00000038550/ENSSSCG00000017386/ENSSSCG00000017950/ENSSSCG00000011930/ENSSSCG00000024219/…
pink	BP	GO:0006401	RNA catabolic process	52/132	9.27e-07	0.000366017	ENSSSCG00000006752/ENSSSCG00000028056/ENSSSCG00000023326/ENSSSCG00000042910/ENSSSCG00000008452/ENSSSCG00000028167/ENSSSCG00000010877/ENSSSCG00000010468/ENSSSCG00000015933/ENSSSCG00000013124/ENSSSCG00000040060/ENSSSCG00000023126/ENSSSCG00000008940/ENSSSCG00000008600/ENSSSCG00000003591/ENSSSCG00000026806/ENSSSCG00000014114/ENSSSCG00000016911/ENSSSCG00000006983/ENSSSCG00000039301/ENSSSCG00000015938/…
pink	BP	GO:0006914	autophagy	86/254	9.38e-07	0.000366017	ENSSSCG00000016792/ENSSSCG00000036145/ENSSSCG00000012604/ENSSSCG00000034261/ENSSSCG00000006084/ENSSSCG00000008359/ENSSSCG00000011615/ENSSSCG00000016925/ENSSSCG00000004293/ENSSSCG00000028902/ENSSSCG00000015535/ENSSSCG00000011013/ENSSSCG00000014579/ENSSSCG00000038856/ENSSSCG00000040682/ENSSSCG00000017668/ENSSSCG00000033626/ENSSSCG00000012258/ENSSSCG00000005096/ENSSSCG00000024927/ENSSSCG00000023247/…
pink	BP	GO:0061919	process utilizing autophagic mechanism	86/254	9.38e-07	0.000366017	ENSSSCG00000016792/ENSSSCG00000036145/ENSSSCG00000012604/ENSSSCG00000034261/ENSSSCG00000006084/ENSSSCG00000008359/ENSSSCG00000011615/ENSSSCG00000016925/ENSSSCG00000004293/ENSSSCG00000028902/ENSSSCG00000015535/ENSSSCG00000011013/ENSSSCG00000014579/ENSSSCG00000038856/ENSSSCG00000040682/ENSSSCG00000017668/ENSSSCG00000033626/ENSSSCG00000012258/ENSSSCG00000005096/ENSSSCG00000024927/ENSSSCG00000023247/…
pink	BP	GO:0006417	regulation of translation	70/196	1.09e-06	0.00039334	ENSSSCG00000028056/ENSSSCG00000004789/ENSSSCG00000026606/ENSSSCG00000011769/ENSSSCG00000011710/ENSSSCG00000022864/ENSSSCG00000042910/ENSSSCG00000008452/ENSSSCG00000005645/ENSSSCG00000021118/ENSSSCG00000010468/ENSSSCG00000008144/ENSSSCG00000023126/ENSSSCG00000033295/ENSSSCG00000006342/ENSSSCG00000001756/ENSSSCG00000008600/ENSSSCG00000003591/ENSSSCG00000026806/ENSSSCG00000036722/ENSSSCG00000007895/…
pink	BP	GO:0070925	organelle assembly	145/486	1.44e-06	0.000481813	ENSSSCG00000025353/ENSSSCG00000015931/ENSSSCG00000029160/ENSSSCG00000037508/ENSSSCG00000006752/ENSSSCG00000001959/ENSSSCG00000029311/ENSSSCG00000007732/ENSSSCG00000038953/ENSSSCG00000004803/ENSSSCG00000017259/ENSSSCG00000011101/ENSSSCG00000028771/ENSSSCG00000011710/ENSSSCG00000010995/ENSSSCG00000026106/ENSSSCG00000015013/ENSSSCG00000014802/ENSSSCG00000036501/ENSSSCG00000032312/ENSSSCG00000008359/…
pink	BP	GO:0034248	regulation of cellular amide metabolic process	80/237	2.55e-06	0.000797253	ENSSSCG00000028056/ENSSSCG00000006940/ENSSSCG00000004789/ENSSSCG00000026606/ENSSSCG00000035684/ENSSSCG00000011769/ENSSSCG00000011710/ENSSSCG00000022864/ENSSSCG00000042910/ENSSSCG00000015987/ENSSSCG00000008452/ENSSSCG00000014913/ENSSSCG00000005645/ENSSSCG00000021118/ENSSSCG00000010468/ENSSSCG00000008144/ENSSSCG00000023126/ENSSSCG00000033295/ENSSSCG00000006342/ENSSSCG00000001756/ENSSSCG00000008600/…
pink	BP	GO:0051865	protein autoubiquitination	29/61	3.14e-06	0.000919187	ENSSSCG00000038953/ENSSSCG00000031172/ENSSSCG00000034230/ENSSSCG00000005838/ENSSSCG00000001971/ENSSSCG00000011775/ENSSSCG00000016234/ENSSSCG00000004832/ENSSSCG00000007280/ENSSSCG00000017671/ENSSSCG00000036546/ENSSSCG00000015883/ENSSSCG00000012621/ENSSSCG00000004217/ENSSSCG00000039887/ENSSSCG00000030528/ENSSSCG00000027459/ENSSSCG00000038082/ENSSSCG00000014768/ENSSSCG00000033175/ENSSSCG00000026346/…
pink	BP	GO:0006886	intracellular protein transport	115/374	3.8e-06	0.000999694	ENSSSCG00000015405/ENSSSCG00000035684/ENSSSCG00000009509/ENSSSCG00000031271/ENSSSCG00000001952/ENSSSCG00000002989/ENSSSCG00000037499/ENSSSCG00000028475/ENSSSCG00000027139/ENSSSCG00000012604/ENSSSCG00000013771/ENSSSCG00000028886/ENSSSCG00000031572/ENSSSCG00000010158/ENSSSCG00000035690/ENSSSCG00000035875/ENSSSCG00000009565/ENSSSCG00000010877/ENSSSCG00000040663/ENSSSCG00000029608/ENSSSCG00000032357/…
pink	BP	GO:0016482	cytosolic transport	38/90	3.84e-06	0.000999694	ENSSSCG00000004385/ENSSSCG00000014828/ENSSSCG00000015013/ENSSSCG00000008358/ENSSSCG00000010250/ENSSSCG00000003872/ENSSSCG00000030486/ENSSSCG00000036293/ENSSSCG00000007798/ENSSSCG00000008448/ENSSSCG00000001219/ENSSSCG00000009010/ENSSSCG00000017386/ENSSSCG00000033228/ENSSSCG00000027509/ENSSSCG00000029805/ENSSSCG00000024486/ENSSSCG00000004730/ENSSSCG00000010680/ENSSSCG00000006151/ENSSSCG00000016532/…
pink	BP	GO:0000959	mitochondrial RNA metabolic process	18/31	6.9e-06	0.00164223	ENSSSCG00000008452/ENSSSCG00000028167/ENSSSCG00000015933/ENSSSCG00000008940/ENSSSCG00000038006/ENSSSCG00000023775/ENSSSCG00000024598/ENSSSCG00000011465/ENSSSCG00000031882/ENSSSCG00000011956/ENSSSCG00000017741/ENSSSCG00000010251/ENSSSCG00000015309/ENSSSCG00000014437/ENSSSCG00000027429/ENSSSCG00000024529/ENSSSCG00000030147/ENSSSCG00000011529
pink	BP	GO:0016569	covalent chromatin modification	96/304	7.1e-06	0.00164223	ENSSSCG00000038953/ENSSSCG00000038628/ENSSSCG00000035690/ENSSSCG00000005621/ENSSSCG00000021672/ENSSSCG00000001769/ENSSSCG00000028310/ENSSSCG00000011013/ENSSSCG00000011081/ENSSSCG00000040682/ENSSSCG00000033626/ENSSSCG00000003017/ENSSSCG00000036083/ENSSSCG00000004339/ENSSSCG00000012037/ENSSSCG00000012621/ENSSSCG00000011433/ENSSSCG00000001641/ENSSSCG00000021644/ENSSSCG00000024555/ENSSSCG00000011650/…
pink	BP	GO:0051640	organelle localization	98/312	7.36e-06	0.00164223	ENSSSCG00000035684/ENSSSCG00000038953/ENSSSCG00000011535/ENSSSCG00000016635/ENSSSCG00000028771/ENSSSCG00000003520/ENSSSCG00000010995/ENSSSCG00000011027/ENSSSCG00000014802/ENSSSCG00000008971/ENSSSCG00000032740/ENSSSCG00000032312/ENSSSCG00000008359/ENSSSCG00000004366/ENSSSCG00000008358/ENSSSCG00000011615/ENSSSCG00000009482/ENSSSCG00000004241/ENSSSCG00000010877/ENSSSCG00000008508/ENSSSCG00000037384/…
pink	BP	GO:0044257	cellular protein catabolic process	122/408	8.83e-06	0.00187859	ENSSSCG00000029160/ENSSSCG00000001701/ENSSSCG00000038953/ENSSSCG00000016634/ENSSSCG00000038628/ENSSSCG00000031172/ENSSSCG00000034230/ENSSSCG00000015892/ENSSSCG00000037499/ENSSSCG00000012604/ENSSSCG00000013771/ENSSSCG00000011229/ENSSSCG00000015987/ENSSSCG00000024623/ENSSSCG00000035875/ENSSSCG00000015013/ENSSSCG00000004927/ENSSSCG00000006137/ENSSSCG00000010738/ENSSSCG00000027529/ENSSSCG00000016234/…
pink	BP	GO:0001510	RNA methylation	20/37	9.45e-06	0.00192455	ENSSSCG00000006100/ENSSSCG00000011420/ENSSSCG00000027432/ENSSSCG00000028585/ENSSSCG00000017832/ENSSSCG00000007046/ENSSSCG00000031990/ENSSSCG00000011956/ENSSSCG00000024628/ENSSSCG00000024361/ENSSSCG00000033156/ENSSSCG00000021309/ENSSSCG00000011190/ENSSSCG00000006251/ENSSSCG00000009113/ENSSSCG00000024529/ENSSSCG00000033421/ENSSSCG00000030147/ENSSSCG00000009180/ENSSSCG00000040144
pink	BP	GO:0140053	mitochondrial gene expression	27/58	1.12e-05	0.002066	ENSSSCG00000008452/ENSSSCG00000005645/ENSSSCG00000038006/ENSSSCG00000036722/ENSSSCG00000023775/ENSSSCG00000008225/ENSSSCG00000004374/ENSSSCG00000016232/ENSSSCG00000024598/ENSSSCG00000038237/ENSSSCG00000027432/ENSSSCG00000031882/ENSSSCG00000011956/ENSSSCG00000017741/ENSSSCG00000023818/ENSSSCG00000025906/ENSSSCG00000010251/ENSSSCG00000015233/ENSSSCG00000010560/ENSSSCG00000014074/ENSSSCG00000015309/…
pink	BP	GO:0006325	chromatin organization	123/414	1.14e-05	0.002066	ENSSSCG00000038953/novel.293/ENSSSCG00000038628/ENSSSCG00000024052/ENSSSCG00000035690/ENSSSCG00000005621/ENSSSCG00000021672/ENSSSCG00000010877/ENSSSCG00000001769/ENSSSCG00000001471/ENSSSCG00000028310/ENSSSCG00000011013/ENSSSCG00000011081/ENSSSCG00000040682/ENSSSCG00000001509/ENSSSCG00000033626/ENSSSCG00000003017/ENSSSCG00000036083/ENSSSCG00000004339/ENSSSCG00000012037/ENSSSCG00000007355/ENSSSCG00…
pink	BP	GO:0000956	nuclear-transcribed mRNA catabolic process	26/55	1.15e-05	0.002066	ENSSSCG00000006752/ENSSSCG00000028056/ENSSSCG00000023326/ENSSSCG00000010468/ENSSSCG00000013124/ENSSSCG00000014114/ENSSSCG00000006983/ENSSSCG00000039301/ENSSSCG00000015938/ENSSSCG00000024916/ENSSSCG00000017067/ENSSSCG00000004506/ENSSSCG00000032531/ENSSSCG00000028033/ENSSSCG00000009096/ENSSSCG00000011117/ENSSSCG00000011465/ENSSSCG00000027323/ENSSSCG00000008989/ENSSSCG00000011678/ENSSSCG00000003114/…
pink	BP	GO:0080135	regulation of cellular response to stress	132/452	1.41e-05	0.0024391	ENSSSCG00000015405/ENSSSCG00000000808/ENSSSCG00000035249/ENSSSCG00000015960/ENSSSCG00000016634/ENSSSCG00000004687/ENSSSCG00000035430/ENSSSCG00000015541/ENSSSCG00000040125/ENSSSCG00000005838/ENSSSCG00000015987/ENSSSCG00000001075/ENSSSCG00000024623/ENSSSCG00000033154/ENSSSCG00000035690/ENSSSCG00000035875/ENSSSCG00000013402/ENSSSCG00000037305/ENSSSCG00000005621/ENSSSCG00000008358/ENSSSCG00000039591/…
pink	BP	GO:1903320	regulation of protein modification by small protein conjugation or removal	58/165	1.54e-05	0.0025832	ENSSSCG00000001701/ENSSSCG00000016634/ENSSSCG00000038628/ENSSSCG00000014156/ENSSSCG00000034230/ENSSSCG00000015570/ENSSSCG00000005621/ENSSSCG00000009482/ENSSSCG00000027529/ENSSSCG00000016234/ENSSSCG00000040663/ENSSSCG00000025028/ENSSSCG00000004832/ENSSSCG00000040421/ENSSSCG00000007280/ENSSSCG00000025295/ENSSSCG00000001509/ENSSSCG00000015883/ENSSSCG00000009480/ENSSSCG00000005096/ENSSSCG00000022419/…
pink	BP	GO:0007005	mitochondrion organization	86/271	1.71e-05	0.00276908	ENSSSCG00000026990/ENSSSCG00000010682/ENSSSCG00000003653/ENSSSCG00000036659/ENSSSCG00000010320/ENSSSCG00000027085/ENSSSCG00000038700/ENSSSCG00000016127/ENSSSCG00000016635/ENSSSCG00000040125/ENSSSCG00000011848/ENSSSCG00000010345/ENSSSCG00000028771/ENSSSCG00000000719/ENSSSCG00000014371/ENSSSCG00000010290/ENSSSCG00000016893/ENSSSCG00000037549/ENSSSCG00000031572/ENSSSCG00000010158/ENSSSCG00000021628/…
pink	BP	GO:0000278	mitotic cell cycle	139/483	1.89e-05	0.00288192	ENSSSCG00000029160/ENSSSCG00000025768/ENSSSCG00000015960/ENSSSCG00000007732/ENSSSCG00000011917/ENSSSCG00000016635/ENSSSCG00000011101/ENSSSCG00000003520/ENSSSCG00000010995/ENSSSCG00000014802/ENSSSCG00000023674/ENSSSCG00000013402/ENSSSCG00000032312/ENSSSCG00000009482/ENSSSCG00000004241/ENSSSCG00000010877/ENSSSCG00000036476/ENSSSCG00000016925/ENSSSCG00000016234/ENSSSCG00000032357/ENSSSCG00000030289/…
pink	BP	GO:0006402	mRNA catabolic process	42/109	1.91e-05	0.00288192	ENSSSCG00000006752/ENSSSCG00000028056/ENSSSCG00000023326/ENSSSCG00000042910/ENSSSCG00000010877/ENSSSCG00000010468/ENSSSCG00000015933/ENSSSCG00000013124/ENSSSCG00000040060/ENSSSCG00000023126/ENSSSCG00000008600/ENSSSCG00000003591/ENSSSCG00000026806/ENSSSCG00000014114/ENSSSCG00000006983/ENSSSCG00000039301/ENSSSCG00000015938/ENSSSCG00000024916/ENSSSCG00000017067/ENSSSCG00000004506/ENSSSCG00000032531/…
pink	BP	GO:0042147	retrograde transport, endosome to Golgi	23/48	2.78e-05	0.00406145	ENSSSCG00000014828/ENSSSCG00000010250/ENSSSCG00000030486/ENSSSCG00000007798/ENSSSCG00000008448/ENSSSCG00000001219/ENSSSCG00000009010/ENSSSCG00000033228/ENSSSCG00000027509/ENSSSCG00000029805/ENSSSCG00000004730/ENSSSCG00000032968/ENSSSCG00000028123/ENSSSCG00000026954/ENSSSCG00000006901/ENSSSCG00000009832/ENSSSCG00000016147/ENSSSCG00000016497/ENSSSCG00000008138/ENSSSCG00000040977/ENSSSCG00000017812/…
pink	BP	GO:0043414	macromolecule methylation	60/176	3.19e-05	0.0045267	ENSSSCG00000014828/ENSSSCG00000021118/ENSSSCG00000008508/ENSSSCG00000030413/ENSSSCG00000011081/ENSSSCG00000012037/ENSSSCG00000011433/ENSSSCG00000009777/ENSSSCG00000003670/ENSSSCG00000006100/ENSSSCG00000029082/ENSSSCG00000017744/ENSSSCG00000036735/ENSSSCG00000000612/ENSSSCG00000011420/ENSSSCG00000011540/ENSSSCG00000026665/ENSSSCG00000011332/ENSSSCG00000027432/ENSSSCG00000002508/ENSSSCG00000028585/…
pink	BP	GO:0006882	cellular zinc ion homeostasis	12/18	3.62e-05	0.00498716	ENSSSCG00000031954/ENSSSCG00000008801/ENSSSCG00000032622/ENSSSCG00000013238/ENSSSCG00000022430/ENSSSCG00000031082/ENSSSCG00000009169/ENSSSCG00000014101/ENSSSCG00000004668/ENSSSCG00000027455/ENSSSCG00000006860/ENSSSCG00000039472
pink	BP	GO:0016570	histone modification	90/292	3.84e-05	0.00514151	ENSSSCG00000038953/ENSSSCG00000038628/ENSSSCG00000035690/ENSSSCG00000005621/ENSSSCG00000021672/ENSSSCG00000001769/ENSSSCG00000028310/ENSSSCG00000011013/ENSSSCG00000011081/ENSSSCG00000040682/ENSSSCG00000033626/ENSSSCG00000003017/ENSSSCG00000036083/ENSSSCG00000004339/ENSSSCG00000012037/ENSSSCG00000012621/ENSSSCG00000011433/ENSSSCG00000001641/ENSSSCG00000021644/ENSSSCG00000024555/ENSSSCG00000011650/…
pink	BP	GO:0051603	proteolysis involved in cellular protein catabolic process	109/368	4.11e-05	0.00534706	ENSSSCG00000029160/ENSSSCG00000001701/ENSSSCG00000038953/ENSSSCG00000016634/ENSSSCG00000038628/ENSSSCG00000031172/ENSSSCG00000034230/ENSSSCG00000015892/ENSSSCG00000037499/ENSSSCG00000013771/ENSSSCG00000011229/ENSSSCG00000015987/ENSSSCG00000024623/ENSSSCG00000035875/ENSSSCG00000004927/ENSSSCG00000006137/ENSSSCG00000010738/ENSSSCG00000027529/ENSSSCG00000016234/ENSSSCG00000038079/ENSSSCG00000040663/…
pink	BP	GO:0010638	positive regulation of organelle organization	116/397	4.52e-05	0.00572437	ENSSSCG00000037508/ENSSSCG00000001959/ENSSSCG00000026990/ENSSSCG00000038953/ENSSSCG00000020808/ENSSSCG00000030921/ENSSSCG00000010290/ENSSSCG00000002989/ENSSSCG00000003520/ENSSSCG00000010904/ENSSSCG00000031572/ENSSSCG00000035690/ENSSSCG00000040710/ENSSSCG00000014802/ENSSSCG00000036501/ENSSSCG00000016019/ENSSSCG00000015976/ENSSSCG00000005621/ENSSSCG00000008358/ENSSSCG00000008821/ENSSSCG00000010465/…
pink	BP	GO:0007017	microtubule-based process	131/460	5.59e-05	0.00688944	ENSSSCG00000029160/ENSSSCG00000007732/ENSSSCG00000038953/ENSSSCG00000011535/ENSSSCG00000036145/ENSSSCG00000025447/ENSSSCG00000035772/ENSSSCG00000010995/ENSSSCG00000011027/ENSSSCG00000035690/ENSSSCG00000014802/ENSSSCG00000023674/ENSSSCG00000032312/ENSSSCG00000008359/ENSSSCG00000008358/ENSSSCG00000008821/ENSSSCG00000020702/ENSSSCG00000006771/ENSSSCG00000009482/ENSSSCG00000004241/ENSSSCG00000010877/…
pink	BP	GO:0006260	DNA replication	46/128	6.14e-05	0.00737162	ENSSSCG00000005621/ENSSSCG00000026806/ENSSSCG00000025653/ENSSSCG00000028504/ENSSSCG00000023886/ENSSSCG00000023112/ENSSSCG00000010688/ENSSSCG00000007355/ENSSSCG00000015668/ENSSSCG00000039301/ENSSSCG00000010625/ENSSSCG00000007830/ENSSSCG00000017950/ENSSSCG00000028696/ENSSSCG00000010357/ENSSSCG00000024592/ENSSSCG00000011804/ENSSSCG00000050498/ENSSSCG00000015423/ENSSSCG00000003700/ENSSSCG00000023908/…
pink	BP	GO:0032259	methylation	63/191	6.35e-05	0.00742973	ENSSSCG00000014828/ENSSSCG00000021118/ENSSSCG00000008508/ENSSSCG00000030413/ENSSSCG00000011081/ENSSSCG00000012037/ENSSSCG00000009903/ENSSSCG00000011433/ENSSSCG00000009777/ENSSSCG00000003670/ENSSSCG00000006100/ENSSSCG00000029082/ENSSSCG00000017744/ENSSSCG00000036735/ENSSSCG00000000612/ENSSSCG00000011420/ENSSSCG00000011540/ENSSSCG00000026665/ENSSSCG00000011332/ENSSSCG00000027432/ENSSSCG00000002508/…
pink	BP	GO:0010256	endomembrane system organization	75/238	7.51e-05	0.00853179	ENSSSCG00000037508/ENSSSCG00000035684/ENSSSCG00000016634/ENSSSCG00000016635/ENSSSCG00000004385/ENSSSCG00000008573/ENSSSCG00000040439/ENSSSCG00000002989/ENSSSCG00000039896/ENSSSCG00000040710/ENSSSCG00000008971/ENSSSCG00000032312/ENSSSCG00000037305/ENSSSCG00000008359/ENSSSCG00000015976/ENSSSCG00000000804/ENSSSCG00000032621/ENSSSCG00000036476/novel.292/ENSSSCG00000026618/ENSSSCG00000027051/ENSSSCG00…
pink	BP	GO:0006511	ubiquitin-dependent protein catabolic process	89/293	7.65e-05	0.00853179	ENSSSCG00000029160/ENSSSCG00000001701/ENSSSCG00000038953/ENSSSCG00000016634/ENSSSCG00000038628/ENSSSCG00000031172/ENSSSCG00000034230/ENSSSCG00000037499/ENSSSCG00000011229/ENSSSCG00000015987/ENSSSCG00000035875/ENSSSCG00000006137/ENSSSCG00000010738/ENSSSCG00000027529/ENSSSCG00000016234/ENSSSCG00000040663/ENSSSCG00000004832/ENSSSCG00000007280/ENSSSCG00000011013/ENSSSCG00000008740/ENSSSCG00000036491/…
pink	BP	GO:0055069	zinc ion homeostasis	12/19	7.95e-05	0.00865961	ENSSSCG00000031954/ENSSSCG00000008801/ENSSSCG00000032622/ENSSSCG00000013238/ENSSSCG00000022430/ENSSSCG00000031082/ENSSSCG00000009169/ENSSSCG00000014101/ENSSSCG00000004668/ENSSSCG00000027455/ENSSSCG00000006860/ENSSSCG00000039472
pink	BP	GO:0031396	regulation of protein ubiquitination	48/137	8.91e-05	0.00944743	ENSSSCG00000001701/ENSSSCG00000016634/ENSSSCG00000038628/ENSSSCG00000014156/ENSSSCG00000034230/ENSSSCG00000015570/ENSSSCG00000005621/ENSSSCG00000009482/ENSSSCG00000027529/ENSSSCG00000016234/ENSSSCG00000040663/ENSSSCG00000025028/ENSSSCG00000004832/ENSSSCG00000025295/ENSSSCG00000001509/ENSSSCG00000015883/ENSSSCG00000009480/ENSSSCG00000022419/ENSSSCG00000002841/ENSSSCG00000004339/ENSSSCG00000014010/…
pink	BP	GO:0030488	tRNA methylation	9/12	9.08e-05	0.00944743	ENSSSCG00000027432/ENSSSCG00000024628/ENSSSCG00000021309/ENSSSCG00000011190/ENSSSCG00000024529/ENSSSCG00000033421/ENSSSCG00000030147/ENSSSCG00000009180/ENSSSCG00000040144
pink	BP	GO:0018205	peptidyl-lysine modification	74/236	0.0001	0.0100409	ENSSSCG00000036145/ENSSSCG00000020702/ENSSSCG00000010795/ENSSSCG00000021672/ENSSSCG00000001769/ENSSSCG00000040421/ENSSSCG00000028310/ENSSSCG00000011081/ENSSSCG00000040682/ENSSSCG00000003017/ENSSSCG00000011433/ENSSSCG00000021644/ENSSSCG00000011650/ENSSSCG00000034730/ENSSSCG00000001871/ENSSSCG00000028065/ENSSSCG00000006318/ENSSSCG00000011689/ENSSSCG00000004334/ENSSSCG00000000681/ENSSSCG00000024598/…
pink	BP	GO:0043632	modification-dependent macromolecule catabolic process	91/303	0.000100774	0.0100409	ENSSSCG00000029160/ENSSSCG00000001701/ENSSSCG00000038953/ENSSSCG00000016634/ENSSSCG00000038628/ENSSSCG00000031172/ENSSSCG00000034230/ENSSSCG00000037499/ENSSSCG00000011229/ENSSSCG00000015987/ENSSSCG00000035875/ENSSSCG00000006137/ENSSSCG00000010738/ENSSSCG00000027529/ENSSSCG00000016234/ENSSSCG00000040663/ENSSSCG00000004832/ENSSSCG00000007280/ENSSSCG00000011013/ENSSSCG00000008740/ENSSSCG00000036491/…
pink	BP	GO:1905037	autophagosome organization	26/61	0.00010472	0.0102168	ENSSSCG00000008359/ENSSSCG00000028902/ENSSSCG00000014579/ENSSSCG00000017668/ENSSSCG00000024927/ENSSSCG00000017386/ENSSSCG00000011930/ENSSSCG00000015283/ENSSSCG00000015695/ENSSSCG00000002340/ENSSSCG00000020964/ENSSSCG00000033912/ENSSSCG00000014349/ENSSSCG00000031082/ENSSSCG00000029539/ENSSSCG00000005386/ENSSSCG00000001420/ENSSSCG00000004370/ENSSSCG00000003749/ENSSSCG00000013262/ENSSSCG00000011901/…
pink	BP	GO:0033044	regulation of chromosome organization	72/229	0.000112306	0.0107332	ENSSSCG00000038953/ENSSSCG00000020808/ENSSSCG00000010904/ENSSSCG00000035690/ENSSSCG00000014802/ENSSSCG00000005621/ENSSSCG00000020702/ENSSSCG00000010465/ENSSSCG00000021672/ENSSSCG00000010877/ENSSSCG00000016234/ENSSSCG00000011233/ENSSSCG00000006014/ENSSSCG00000014372/ENSSSCG00000040682/ENSSSCG00000033626/ENSSSCG00000003017/ENSSSCG00000012037/ENSSSCG00000039301/ENSSSCG00000009401/ENSSSCG00000021644/…
pink	BP	GO:0034655	nucleobase-containing compound catabolic process	74/237	0.000116094	0.0108734	ENSSSCG00000006752/ENSSSCG00000028056/ENSSSCG00000023326/ENSSSCG00000022864/ENSSSCG00000042910/ENSSSCG00000008452/ENSSSCG00000028167/ENSSSCG00000010877/ENSSSCG00000005661/ENSSSCG00000010468/ENSSSCG00000015933/ENSSSCG00000013124/ENSSSCG00000040060/ENSSSCG00000023126/ENSSSCG00000008940/ENSSSCG00000008600/ENSSSCG00000003591/ENSSSCG00000026806/ENSSSCG00000005096/ENSSSCG00000022206/ENSSSCG00000014114/…
pink	BP	GO:0031647	regulation of protein stability	62/191	0.000121372	0.0111448	ENSSSCG00000037508/ENSSSCG00000006296/ENSSSCG00000038953/ENSSSCG00000020808/ENSSSCG00000030921/ENSSSCG00000012604/ENSSSCG00000016234/ENSSSCG00000023126/ENSSSCG00000009061/ENSSSCG00000033626/ENSSSCG00000015883/ENSSSCG00000033763/ENSSSCG00000009472/ENSSSCG00000024927/ENSSSCG00000026969/ENSSSCG00000017950/ENSSSCG00000039338/ENSSSCG00000004374/ENSSSCG00000026018/ENSSSCG00000038955/ENSSSCG00000031629/…
pink	BP	GO:1901654	response to ketone	23/52	0.000131732	0.0118635	ENSSSCG00000016634/ENSSSCG00000036145/ENSSSCG00000021646/ENSSSCG00000021672/ENSSSCG00000035357/ENSSSCG00000004832/ENSSSCG00000014401/ENSSSCG00000021443/ENSSSCG00000010816/ENSSSCG00000035945/ENSSSCG00000015231/ENSSSCG00000017670/ENSSSCG00000024598/ENSSSCG00000031429/ENSSSCG00000005859/ENSSSCG00000002385/ENSSSCG00000010235/ENSSSCG00000016047/ENSSSCG00000000175/ENSSSCG00000006194/ENSSSCG00000008444/…
pink	BP	GO:0032387	negative regulation of intracellular transport	20/43	0.000154386	0.013562	ENSSSCG00000015405/ENSSSCG00000004385/ENSSSCG00000035875/ENSSSCG00000006785/ENSSSCG00000009516/ENSSSCG00000032595/ENSSSCG00000007735/ENSSSCG00000022998/ENSSSCG00000009010/ENSSSCG00000030421/ENSSSCG00000015576/ENSSSCG00000027165/ENSSSCG00000004317/ENSSSCG00000008414/ENSSSCG00000029539/ENSSSCG00000016494/ENSSSCG00000012594/ENSSSCG00000031530/ENSSSCG00000045890/ENSSSCG00000034468
pink	BP	GO:0010498	proteasomal protein catabolic process	76/247	0.000159245	0.013562	ENSSSCG00000029160/ENSSSCG00000001701/ENSSSCG00000038953/ENSSSCG00000016634/ENSSSCG00000038628/ENSSSCG00000034230/ENSSSCG00000015892/ENSSSCG00000013771/ENSSSCG00000011229/ENSSSCG00000015987/ENSSSCG00000024623/ENSSSCG00000035875/ENSSSCG00000006137/ENSSSCG00000027529/ENSSSCG00000016234/ENSSSCG00000040663/ENSSSCG00000007280/ENSSSCG00000011013/ENSSSCG00000008740/ENSSSCG00000009516/ENSSSCG00000017671/…
pink	BP	GO:0008654	phospholipid biosynthetic process	35/93	0.000159537	0.0136	ENSSSCG00000015486/ENSSSCG00000030921/ENSSSCG00000001725/ENSSSCG00000039896/ENSSSCG00000008440/ENSSSCG00000009211/ENSSSCG00000014811/ENSSSCG00000040202/ENSSSCG00000026914/ENSSSCG00000010319/ENSSSCG00000016223/ENSSSCG00000039397/ENSSSCG00000015283/ENSSSCG00000016044/ENSSSCG00000021170/ENSSSCG00000021861/ENSSSCG00000010631/ENSSSCG00000026473/ENSSSCG00000007282/ENSSSCG00000030643/ENSSSCG00000020885/…
pink	BP	GO:0042176	regulation of protein catabolic process	78/255	0.000162176	0.013562	ENSSSCG00000029160/ENSSSCG00000037360/ENSSSCG00000001701/ENSSSCG00000016634/ENSSSCG00000004385/ENSSSCG00000034230/ENSSSCG00000010172/ENSSSCG00000015892/ENSSSCG00000037499/ENSSSCG00000013771/ENSSSCG00000024623/ENSSSCG00000035875/ENSSSCG00000015013/ENSSSCG00000016925/ENSSSCG00000040663/ENSSSCG00000004832/ENSSSCG00000028228/ENSSSCG00000007280/ENSSSCG00000025295/ENSSSCG00000011013/ENSSSCG00000008740/…
pink	BP	GO:0009896	positive regulation of catabolic process	81/267	0.000165507	0.0135977	ENSSSCG00000029160/ENSSSCG00000028056/ENSSSCG00000012841/ENSSSCG00000016634/ENSSSCG00000036145/ENSSSCG00000034230/ENSSSCG00000002989/ENSSSCG00000037499/ENSSSCG00000034261/ENSSSCG00000006084/ENSSSCG00000015013/ENSSSCG00000025729/ENSSSCG00000016925/ENSSSCG00000040663/ENSSSCG00000010468/ENSSSCG00000007280/ENSSSCG00000023126/ENSSSCG00000025295/ENSSSCG00000011013/ENSSSCG00000008740/ENSSSCG00000038856/…
pink	BP	GO:0006399	tRNA metabolic process	30/76	0.000172497	0.0139277	ENSSSCG00000005029/ENSSSCG00000016677/ENSSSCG00000017015/ENSSSCG00000015938/ENSSSCG00000010460/ENSSSCG00000004374/ENSSSCG00000002516/ENSSSCG00000014411/ENSSSCG00000004647/ENSSSCG00000032016/ENSSSCG00000016817/ENSSSCG00000027432/ENSSSCG00000037399/ENSSSCG00000011956/ENSSSCG00000024628/ENSSSCG00000034494/ENSSSCG00000025906/ENSSSCG00000021309/ENSSSCG00000011190/ENSSSCG00000008385/ENSSSCG00000015428/…
pink	BP	GO:0019941	modification-dependent protein catabolic process	89/300	0.000191653	0.015212	ENSSSCG00000029160/ENSSSCG00000001701/ENSSSCG00000038953/ENSSSCG00000016634/ENSSSCG00000038628/ENSSSCG00000031172/ENSSSCG00000034230/ENSSSCG00000037499/ENSSSCG00000011229/ENSSSCG00000015987/ENSSSCG00000035875/ENSSSCG00000006137/ENSSSCG00000010738/ENSSSCG00000027529/ENSSSCG00000016234/ENSSSCG00000040663/ENSSSCG00000004832/ENSSSCG00000007280/ENSSSCG00000011013/ENSSSCG00000008740/ENSSSCG00000036491/…
pink	BP	GO:2001252	positive regulation of chromosome organization	45/130	0.00020044	0.0152299	ENSSSCG00000020808/ENSSSCG00000010904/ENSSSCG00000035690/ENSSSCG00000014802/ENSSSCG00000005621/ENSSSCG00000010465/ENSSSCG00000021672/ENSSSCG00000010877/ENSSSCG00000016234/ENSSSCG00000006014/ENSSSCG00000040682/ENSSSCG00000033626/ENSSSCG00000003017/ENSSSCG00000012037/ENSSSCG00000009401/ENSSSCG00000021644/ENSSSCG00000017386/ENSSSCG00000024916/ENSSSCG00000024555/ENSSSCG00000035561/ENSSSCG00000016842/…
pink	BP	GO:0031331	positive regulation of cellular catabolic process	71/229	0.000200533	0.0152299	ENSSSCG00000029160/ENSSSCG00000028056/ENSSSCG00000012841/ENSSSCG00000016634/ENSSSCG00000036145/ENSSSCG00000034230/ENSSSCG00000002989/ENSSSCG00000034261/ENSSSCG00000006084/ENSSSCG00000015013/ENSSSCG00000025729/ENSSSCG00000016925/ENSSSCG00000040663/ENSSSCG00000010468/ENSSSCG00000007280/ENSSSCG00000023126/ENSSSCG00000011013/ENSSSCG00000008740/ENSSSCG00000038856/ENSSSCG00000040682/ENSSSCG00000008940/…
pink	BP	GO:0000226	microtubule cytoskeleton organization	103/357	0.000201635	0.0152299	ENSSSCG00000029160/ENSSSCG00000007732/ENSSSCG00000038953/ENSSSCG00000036145/ENSSSCG00000025447/ENSSSCG00000035772/ENSSSCG00000010995/ENSSSCG00000014802/ENSSSCG00000023674/ENSSSCG00000032312/ENSSSCG00000008821/ENSSSCG00000020702/ENSSSCG00000006771/ENSSSCG00000009482/ENSSSCG00000004241/ENSSSCG00000010877/ENSSSCG00000016925/ENSSSCG00000028228/ENSSSCG00000040286/ENSSSCG00000010351/ENSSSCG00000017836/…
pink	BP	GO:0008380	RNA splicing	66/210	0.000215596	0.0157895	ENSSSCG00000000808/ENSSSCG00000005029/ENSSSCG00000036592/ENSSSCG00000016075/ENSSSCG00000040125/ENSSSCG00000016095/ENSSSCG00000035690/ENSSSCG00000015570/ENSSSCG00000023674/ENSSSCG00000007309/ENSSSCG00000010877/ENSSSCG00000005777/ENSSSCG00000012703/ENSSSCG00000014961/ENSSSCG00000014372/ENSSSCG00000023126/ENSSSCG00000036293/ENSSSCG00000026806/ENSSSCG00000038253/ENSSSCG00000014028/ENSSSCG00000011395/…
pink	BP	GO:0046488	phosphatidylinositol metabolic process	28/70	0.000215786	0.0157895	ENSSSCG00000015486/ENSSSCG00000008440/ENSSSCG00000009211/ENSSSCG00000014811/ENSSSCG00000032846/ENSSSCG00000010687/ENSSSCG00000035119/ENSSSCG00000015283/ENSSSCG00000035133/ENSSSCG00000032531/ENSSSCG00000021861/ENSSSCG00000013034/ENSSSCG00000007282/ENSSSCG00000008233/ENSSSCG00000039991/ENSSSCG00000012134/ENSSSCG00000038172/ENSSSCG00000040922/ENSSSCG00000003749/ENSSSCG00000007056/ENSSSCG00000015386/…
pink	BP	GO:0032392	DNA geometric change	14/26	0.000223213	0.0160816	ENSSSCG00000026806/ENSSSCG00000024916/ENSSSCG00000017950/ENSSSCG00000050498/ENSSSCG00000004358/ENSSSCG00000005090/ENSSSCG00000035564/ENSSSCG00000011358/ENSSSCG00000010251/ENSSSCG00000004246/ENSSSCG00000006127/ENSSSCG00000015309/ENSSSCG00000015840/ENSSSCG00000016597
pink	BP	GO:0016197	endosomal transport	42/120	0.000245533	0.0171953	ENSSSCG00000011535/ENSSSCG00000008573/ENSSSCG00000014828/ENSSSCG00000014913/ENSSSCG00000004366/ENSSSCG00000010250/ENSSSCG00000030486/ENSSSCG00000007798/ENSSSCG00000008448/ENSSSCG00000014121/ENSSSCG00000001219/ENSSSCG00000000840/ENSSSCG00000009010/ENSSSCG00000033228/ENSSSCG00000022982/ENSSSCG00000010687/ENSSSCG00000027509/ENSSSCG00000033876/ENSSSCG00000029805/ENSSSCG00000004730/ENSSSCG00000004893/…
pink	BP	GO:0070201	regulation of establishment of protein localization	89/302	0.000246015	0.0171953	ENSSSCG00000015405/ENSSSCG00000035684/ENSSSCG00000009509/ENSSSCG00000020808/ENSSSCG00000004385/ENSSSCG00000010290/ENSSSCG00000004470/ENSSSCG00000009150/ENSSSCG00000002989/ENSSSCG00000013771/ENSSSCG00000006304/ENSSSCG00000031572/ENSSSCG00000035875/ENSSSCG00000006260/ENSSSCG00000009565/ENSSSCG00000006771/ENSSSCG00000025729/ENSSSCG00000013033/ENSSSCG00000028228/ENSSSCG00000030289/ENSSSCG00000023126/…
pink	BP	GO:0006397	mRNA processing	71/231	0.000267346	0.0178552	ENSSSCG00000036592/ENSSSCG00000016075/ENSSSCG00000040125/ENSSSCG00000013771/ENSSSCG00000002505/ENSSSCG00000035690/ENSSSCG00000023674/ENSSSCG00000005621/ENSSSCG00000007309/ENSSSCG00000010877/ENSSSCG00000005777/ENSSSCG00000012703/ENSSSCG00000014961/ENSSSCG00000014372/ENSSSCG00000023126/ENSSSCG00000036293/ENSSSCG00000026806/ENSSSCG00000011395/ENSSSCG00000023122/ENSSSCG00000035505/ENSSSCG00000040383/…
pink	BP	GO:0007569	cell aging	26/64	0.000267673	0.0178552	ENSSSCG00000025698/ENSSSCG00000004687/ENSSSCG00000035430/ENSSSCG00000016925/ENSSSCG00000039887/ENSSSCG00000010360/ENSSSCG00000025910/ENSSSCG00000017950/ENSSSCG00000012055/ENSSSCG00000024813/ENSSSCG00000011822/ENSSSCG00000025592/ENSSSCG00000009890/ENSSSCG00000007331/ENSSSCG00000011679/ENSSSCG00000031882/ENSSSCG00000005706/ENSSSCG00000008614/ENSSSCG00000011723/ENSSSCG00000010235/ENSSSCG00000037106/…
pink	BP	GO:0032386	regulation of intracellular transport	74/243	0.000274071	0.0178552	ENSSSCG00000011441/ENSSSCG00000015405/ENSSSCG00000009509/ENSSSCG00000004385/ENSSSCG00000009828/ENSSSCG00000002989/ENSSSCG00000037499/ENSSSCG00000013771/ENSSSCG00000031572/ENSSSCG00000035875/ENSSSCG00000015013/ENSSSCG00000014802/ENSSSCG00000004366/ENSSSCG00000009565/ENSSSCG00000006785/ENSSSCG00000028228/ENSSSCG00000030289/ENSSSCG00000023126/ENSSSCG00000038973/ENSSSCG00000006342/ENSSSCG00000006994/…
pink	BP	GO:0006281	DNA repair	78/259	0.000279597	0.0178552	ENSSSCG00000038953/ENSSSCG00000015892/ENSSSCG00000001075/ENSSSCG00000035690/ENSSSCG00000013402/ENSSSCG00000005621/ENSSSCG00000008358/ENSSSCG00000001769/ENSSSCG00000007031/ENSSSCG00000001092/ENSSSCG00000031503/ENSSSCG00000040060/ENSSSCG00000026806/ENSSSCG00000025703/ENSSSCG00000023886/ENSSSCG00000012029/ENSSSCG00000012621/ENSSSCG00000039301/ENSSSCG00000037216/ENSSSCG00000002867/ENSSSCG00000017950/…
pink	BP	GO:0006913	nucleocytoplasmic transport	57/177	0.000282411	0.0178552	ENSSSCG00000015405/ENSSSCG00000009509/ENSSSCG00000031271/ENSSSCG00000001952/ENSSSCG00000009828/ENSSSCG00000037499/ENSSSCG00000028475/ENSSSCG00000027139/ENSSSCG00000013771/ENSSSCG00000028886/ENSSSCG00000009565/ENSSSCG00000032357/ENSSSCG00000028228/ENSSSCG00000030289/ENSSSCG00000017514/ENSSSCG00000027293/ENSSSCG00000011491/ENSSSCG00000023126/ENSSSCG00000038973/ENSSSCG00000006342/ENSSSCG00000005039/…
pink	BP	GO:0051169	nuclear transport	57/177	0.000282411	0.0178552	ENSSSCG00000015405/ENSSSCG00000009509/ENSSSCG00000031271/ENSSSCG00000001952/ENSSSCG00000009828/ENSSSCG00000037499/ENSSSCG00000028475/ENSSSCG00000027139/ENSSSCG00000013771/ENSSSCG00000028886/ENSSSCG00000009565/ENSSSCG00000032357/ENSSSCG00000028228/ENSSSCG00000030289/ENSSSCG00000017514/ENSSSCG00000027293/ENSSSCG00000011491/ENSSSCG00000023126/ENSSSCG00000038973/ENSSSCG00000006342/ENSSSCG00000005039/…
pink	BP	GO:0043123	positive regulation of I-kappaB kinase/NF-kappaB signaling	36/99	0.000285895	0.0178552	ENSSSCG00000015405/ENSSSCG00000011848/ENSSSCG00000005838/ENSSSCG00000004110/ENSSSCG00000010247/ENSSSCG00000006084/ENSSSCG00000027529/ENSSSCG00000008619/ENSSSCG00000030632/ENSSSCG00000038856/ENSSSCG00000007206/ENSSSCG00000024916/ENSSSCG00000010548/ENSSSCG00000004421/ENSSSCG00000007988/ENSSSCG00000004334/ENSSSCG00000024813/ENSSSCG00000007030/ENSSSCG00000024592/ENSSSCG00000016101/ENSSSCG00000028947/…
pink	BP	GO:0032006	regulation of TOR signaling	28/71	0.000285958	0.0178552	ENSSSCG00000004390/ENSSSCG00000036145/ENSSSCG00000004318/ENSSSCG00000014269/ENSSSCG00000005096/ENSSSCG00000003648/ENSSSCG00000002629/ENSSSCG00000001641/ENSSSCG00000004717/ENSSSCG00000010108/ENSSSCG00000014411/ENSSSCG00000016853/ENSSSCG00000014388/ENSSSCG00000037228/ENSSSCG00000024598/ENSSSCG00000008022/ENSSSCG00000008040/ENSSSCG00000015343/ENSSSCG00000010235/ENSSSCG00000038172/ENSSSCG00000009176/…
pink	BP	GO:0007249	I-kappaB kinase/NF-kappaB signaling	50/151	0.000313289	0.0192112	ENSSSCG00000015405/ENSSSCG00000029518/ENSSSCG00000011848/ENSSSCG00000001952/ENSSSCG00000005838/ENSSSCG00000004110/ENSSSCG00000010247/ENSSSCG00000006084/ENSSSCG00000027529/ENSSSCG00000008619/ENSSSCG00000004576/ENSSSCG00000030632/ENSSSCG00000038856/ENSSSCG00000005084/ENSSSCG00000007206/ENSSSCG00000027426/ENSSSCG00000005524/ENSSSCG00000024916/ENSSSCG00000010548/ENSSSCG00000004421/ENSSSCG00000007988/…
pink	BP	GO:0051223	regulation of protein transport	83/280	0.000319708	0.0192112	ENSSSCG00000015405/ENSSSCG00000035684/ENSSSCG00000009509/ENSSSCG00000004385/ENSSSCG00000010290/ENSSSCG00000004470/ENSSSCG00000009150/ENSSSCG00000002989/ENSSSCG00000013771/ENSSSCG00000006304/ENSSSCG00000031572/ENSSSCG00000035875/ENSSSCG00000006260/ENSSSCG00000009565/ENSSSCG00000006771/ENSSSCG00000025729/ENSSSCG00000013033/ENSSSCG00000028228/ENSSSCG00000030289/ENSSSCG00000023126/ENSSSCG00000025295/…
pink	BP	GO:2001233	regulation of apoptotic signaling pathway	80/268	0.000319982	0.0192112	ENSSSCG00000037508/ENSSSCG00000026990/ENSSSCG00000010320/ENSSSCG00000025698/ENSSSCG00000032081/ENSSSCG00000004789/ENSSSCG00000016634/ENSSSCG00000031271/ENSSSCG00000040125/ENSSSCG00000005838/ENSSSCG00000010345/ENSSSCG00000037549/ENSSSCG00000015987/ENSSSCG00000031572/ENSSSCG00000035690/ENSSSCG00000015570/ENSSSCG00000013402/ENSSSCG00000011843/ENSSSCG00000039591/ENSSSCG00000016267/ENSSSCG00000040663/…
pink	BP	GO:0006839	mitochondrial transport	35/96	0.000325962	0.0193226	ENSSSCG00000018081/ENSSSCG00000010320/ENSSSCG00000034086/ENSSSCG00000004499/ENSSSCG00000037772/ENSSSCG00000040125/ENSSSCG00000010290/ENSSSCG00000015949/ENSSSCG00000006304/ENSSSCG00000031572/ENSSSCG00000010158/ENSSSCG00000024667/ENSSSCG00000013033/ENSSSCG00000032494/ENSSSCG00000033626/ENSSSCG00000038006/ENSSSCG00000017950/ENSSSCG00000006848/ENSSSCG00000036676/ENSSSCG00000002340/ENSSSCG00000024598/…
pink	BP	GO:0007033	vacuole organization	38/107	0.000340944	0.019958	ENSSSCG00000010995/ENSSSCG00000008359/ENSSSCG00000012247/ENSSSCG00000028902/ENSSSCG00000014579/ENSSSCG00000017668/ENSSSCG00000024927/ENSSSCG00000017386/ENSSSCG00000002682/ENSSSCG00000017156/ENSSSCG00000011930/ENSSSCG00000015283/ENSSSCG00000024486/ENSSSCG00000015695/ENSSSCG00000032234/ENSSSCG00000002340/ENSSSCG00000020964/ENSSSCG00000033912/ENSSSCG00000014349/ENSSSCG00000031082/ENSSSCG00000029539/…
pink	BP	GO:1903008	organelle disassembly	26/65	0.000358286	0.0205747	ENSSSCG00000016792/ENSSSCG00000011027/ENSSSCG00000028902/ENSSSCG00000033626/ENSSSCG00000012258/ENSSSCG00000005096/ENSSSCG00000023247/ENSSSCG00000004339/ENSSSCG00000017386/ENSSSCG00000017950/ENSSSCG00000024219/ENSSSCG00000009164/ENSSSCG00000036431/ENSSSCG00000003928/ENSSSCG00000008517/ENSSSCG00000014349/ENSSSCG00000000156/ENSSSCG00000009658/ENSSSCG00000011631/ENSSSCG00000004370/ENSSSCG00000013262/…
pink	BP	GO:1903047	mitotic cell cycle process	110/391	0.000360267	0.0205747	ENSSSCG00000029160/ENSSSCG00000025768/ENSSSCG00000015960/ENSSSCG00000007732/ENSSSCG00000011917/ENSSSCG00000016635/ENSSSCG00000011101/ENSSSCG00000003520/ENSSSCG00000010995/ENSSSCG00000014802/ENSSSCG00000023674/ENSSSCG00000013402/ENSSSCG00000032312/ENSSSCG00000009482/ENSSSCG00000004241/ENSSSCG00000010877/ENSSSCG00000036476/ENSSSCG00000016925/ENSSSCG00000016234/ENSSSCG00000032357/ENSSSCG00000011233/…
pink	BP	GO:0006506	GPI anchor biosynthetic process	10/16	0.000366518	0.0206796	ENSSSCG00000015486/ENSSSCG00000008440/ENSSSCG00000009211/ENSSSCG00000021861/ENSSSCG00000007282/ENSSSCG00000039991/ENSSSCG00000012134/novel.734/ENSSSCG00000017502/ENSSSCG00000035653
pink	BP	GO:0070646	protein modification by small protein removal	34/93	0.000371559	0.0207144	ENSSSCG00000016323/ENSSSCG00000015892/ENSSSCG00000024623/ENSSSCG00000004652/ENSSSCG00000013402/ENSSSCG00000020702/ENSSSCG00000010738/ENSSSCG00000007280/ENSSSCG00000040286/ENSSSCG00000006203/ENSSSCG00000009466/ENSSSCG00000009049/ENSSSCG00000028065/ENSSSCG00000006209/ENSSSCG00000008300/ENSSSCG00000008382/ENSSSCG00000003830/ENSSSCG00000021934/ENSSSCG00000027594/ENSSSCG00000003820/ENSSSCG00000017362/…
pink	BP	GO:0090342	regulation of cell aging	15/30	0.000387668	0.0213583	ENSSSCG00000004687/ENSSSCG00000035430/ENSSSCG00000016925/ENSSSCG00000039887/ENSSSCG00000010360/ENSSSCG00000025910/ENSSSCG00000017950/ENSSSCG00000024813/ENSSSCG00000007331/ENSSSCG00000031882/ENSSSCG00000005706/ENSSSCG00000010235/ENSSSCG00000036560/ENSSSCG00000013481/ENSSSCG00000011446
pink	BP	GO:0000209	protein polyubiquitination	47/141	0.000394902	0.0215038	ENSSSCG00000038953/ENSSSCG00000038628/ENSSSCG00000034230/ENSSSCG00000005838/ENSSSCG00000001971/ENSSSCG00000010465/ENSSSCG00000027529/ENSSSCG00000016234/ENSSSCG00000025028/ENSSSCG00000004832/ENSSSCG00000007280/ENSSSCG00000030632/ENSSSCG00000015883/ENSSSCG00000030222/ENSSSCG00000007206/ENSSSCG00000034725/ENSSSCG00000012621/ENSSSCG00000001219/ENSSSCG00000016564/ENSSSCG00000004217/ENSSSCG00000039887/…
pink	BP	GO:0051129	negative regulation of cellular component organization	123/446	0.000400209	0.0215423	ENSSSCG00000037360/ENSSSCG00000037508/ENSSSCG00000010320/ENSSSCG00000013784/ENSSSCG00000038953/ENSSSCG00000016634/ENSSSCG00000004385/ENSSSCG00000040125/ENSSSCG00000029518/ENSSSCG00000011848/ENSSSCG00000028113/ENSSSCG00000025447/ENSSSCG00000010345/ENSSSCG00000030921/ENSSSCG00000035772/ENSSSCG00000003520/ENSSSCG00000015013/ENSSSCG00000014913/ENSSSCG00000011843/ENSSSCG00000008312/ENSSSCG00000009482/…
pink	BP	GO:0051052	regulation of DNA metabolic process	83/282	0.000410189	0.0218286	ENSSSCG00000001701/ENSSSCG00000038953/ENSSSCG00000020808/ENSSSCG00000011848/ENSSSCG00000001075/ENSSSCG00000010904/ENSSSCG00000005621/ENSSSCG00000008358/ENSSSCG00000010465/ENSSSCG00000010877/ENSSSCG00000031503/ENSSSCG00000025295/ENSSSCG00000030413/ENSSSCG00000040682/ENSSSCG00000026806/ENSSSCG00000025653/ENSSSCG00000028504/ENSSSCG00000023112/ENSSSCG00000016113/ENSSSCG00000039301/ENSSSCG00000037216/…
pink	BP	GO:0000375	RNA splicing, via transesterification reactions	55/172	0.00043572	0.0222406	ENSSSCG00000036592/ENSSSCG00000016075/ENSSSCG00000040125/ENSSSCG00000035690/ENSSSCG00000023674/ENSSSCG00000007309/ENSSSCG00000010877/ENSSSCG00000005777/ENSSSCG00000012703/ENSSSCG00000014961/ENSSSCG00000014372/ENSSSCG00000036293/ENSSSCG00000026806/ENSSSCG00000011395/ENSSSCG00000023122/ENSSSCG00000035505/ENSSSCG00000040383/ENSSSCG00000000806/ENSSSCG00000015231/ENSSSCG00000037602/ENSSSCG00000030225/…
pink	BP	GO:0000377	RNA splicing, via transesterification reactions with bulged adenosine as nucleophile	55/172	0.00043572	0.0222406	ENSSSCG00000036592/ENSSSCG00000016075/ENSSSCG00000040125/ENSSSCG00000035690/ENSSSCG00000023674/ENSSSCG00000007309/ENSSSCG00000010877/ENSSSCG00000005777/ENSSSCG00000012703/ENSSSCG00000014961/ENSSSCG00000014372/ENSSSCG00000036293/ENSSSCG00000026806/ENSSSCG00000011395/ENSSSCG00000023122/ENSSSCG00000035505/ENSSSCG00000040383/ENSSSCG00000000806/ENSSSCG00000015231/ENSSSCG00000037602/ENSSSCG00000030225/…
pink	BP	GO:0000398	mRNA splicing, via spliceosome	55/172	0.00043572	0.0222406	ENSSSCG00000036592/ENSSSCG00000016075/ENSSSCG00000040125/ENSSSCG00000035690/ENSSSCG00000023674/ENSSSCG00000007309/ENSSSCG00000010877/ENSSSCG00000005777/ENSSSCG00000012703/ENSSSCG00000014961/ENSSSCG00000014372/ENSSSCG00000036293/ENSSSCG00000026806/ENSSSCG00000011395/ENSSSCG00000023122/ENSSSCG00000035505/ENSSSCG00000040383/ENSSSCG00000000806/ENSSSCG00000015231/ENSSSCG00000037602/ENSSSCG00000030225/…
pink	BP	GO:0097190	apoptotic signaling pathway	111/397	0.000436929	0.0222406	ENSSSCG00000037508/ENSSSCG00000026990/ENSSSCG00000010320/ENSSSCG00000025698/ENSSSCG00000032081/ENSSSCG00000004789/ENSSSCG00000016634/ENSSSCG00000031271/ENSSSCG00000040125/ENSSSCG00000005838/ENSSSCG00000010345/ENSSSCG00000017089/ENSSSCG00000037549/ENSSSCG00000015987/ENSSSCG00000031572/ENSSSCG00000033154/ENSSSCG00000035690/ENSSSCG00000015570/ENSSSCG00000013402/ENSSSCG00000011843/ENSSSCG00000039591/…
pink	BP	GO:2001020	regulation of response to DNA damage stimulus	50/153	0.000443918	0.0223534	ENSSSCG00000015960/ENSSSCG00000001075/ENSSSCG00000013402/ENSSSCG00000005621/ENSSSCG00000008358/ENSSSCG00000031503/ENSSSCG00000026806/ENSSSCG00000015883/ENSSSCG00000025653/ENSSSCG00000022419/ENSSSCG00000037216/ENSSSCG00000002867/ENSSSCG00000004163/ENSSSCG00000017950/ENSSSCG00000033180/ENSSSCG00000024219/ENSSSCG00000011746/ENSSSCG00000000164/ENSSSCG00000009777/ENSSSCG00000003820/ENSSSCG00000032531/…
pink	BP	GO:0050821	protein stabilization	40/116	0.000482949	0.0240601	ENSSSCG00000006296/ENSSSCG00000038953/ENSSSCG00000020808/ENSSSCG00000030921/ENSSSCG00000012604/ENSSSCG00000009061/ENSSSCG00000015883/ENSSSCG00000033763/ENSSSCG00000024927/ENSSSCG00000017950/ENSSSCG00000026018/ENSSSCG00000038955/ENSSSCG00000014147/ENSSSCG00000026714/ENSSSCG00000035133/ENSSSCG00000012055/ENSSSCG00000015284/ENSSSCG00000006074/ENSSSCG00000009435/ENSSSCG00000000612/ENSSSCG00000008022/…
pink	BP	GO:0017148	negative regulation of translation	35/98	0.000509714	0.0251262	ENSSSCG00000028056/ENSSSCG00000026606/ENSSSCG00000011769/ENSSSCG00000042910/ENSSSCG00000010468/ENSSSCG00000023126/ENSSSCG00000033295/ENSSSCG00000008600/ENSSSCG00000003591/ENSSSCG00000026806/ENSSSCG00000036722/ENSSSCG00000007895/ENSSSCG00000039301/ENSSSCG00000024916/ENSSSCG00000002869/ENSSSCG00000017950/ENSSSCG00000015576/ENSSSCG00000023409/ENSSSCG00000024412/ENSSSCG00000038410/ENSSSCG00000036208/…
pink	BP	GO:0043122	regulation of I-kappaB kinase/NF-kappaB signaling	45/135	0.000519487	0.0253412	ENSSSCG00000015405/ENSSSCG00000029518/ENSSSCG00000011848/ENSSSCG00000005838/ENSSSCG00000004110/ENSSSCG00000010247/ENSSSCG00000006084/ENSSSCG00000027529/ENSSSCG00000008619/ENSSSCG00000004576/ENSSSCG00000030632/ENSSSCG00000038856/ENSSSCG00000005084/ENSSSCG00000007206/ENSSSCG00000005524/ENSSSCG00000024916/ENSSSCG00000010548/ENSSSCG00000004421/ENSSSCG00000007988/ENSSSCG00000004334/ENSSSCG00000024813/…
pink	BP	GO:0006829	zinc ion transport	9/14	0.000546785	0.0259249	ENSSSCG00000031954/ENSSSCG00000008801/ENSSSCG00000032622/ENSSSCG00000013238/ENSSSCG00000022430/ENSSSCG00000009169/ENSSSCG00000027455/ENSSSCG00000006860/ENSSSCG00000039472
pink	BP	GO:0070584	mitochondrion morphogenesis	9/14	0.000546785	0.0259249	ENSSSCG00000031572/ENSSSCG00000028167/ENSSSCG00000027407/ENSSSCG00000035357/ENSSSCG00000031882/ENSSSCG00000010251/ENSSSCG00000014081/ENSSSCG00000001968/ENSSSCG00000012742
pink	BP	GO:0030258	lipid modification	39/113	0.000553595	0.0259	ENSSSCG00000015334/ENSSSCG00000003776/ENSSSCG00000030921/ENSSSCG00000002989/ENSSSCG00000038086/ENSSSCG00000031450/ENSSSCG00000001862/ENSSSCG00000025729/ENSSSCG00000005518/ENSSSCG00000006126/ENSSSCG00000032846/ENSSSCG00000011695/ENSSSCG00000001539/ENSSSCG00000008387/ENSSSCG00000010687/ENSSSCG00000015391/ENSSSCG00000035119/ENSSSCG00000024598/ENSSSCG00000035133/ENSSSCG00000032531/ENSSSCG00000004160/…
pink	BP	GO:0120032	regulation of plasma membrane bounded cell projection assembly	39/113	0.000553595	0.0259249	ENSSSCG00000016634/ENSSSCG00000003520/ENSSSCG00000031261/ENSSSCG00000015013/ENSSSCG00000016019/ENSSSCG00000008358/ENSSSCG00000008508/ENSSSCG00000021828/ENSSSCG00000039575/ENSSSCG00000032216/ENSSSCG00000015710/ENSSSCG00000005382/ENSSSCG00000003652/ENSSSCG00000007586/ENSSSCG00000011930/ENSSSCG00000012996/ENSSSCG00000014239/ENSSSCG00000031429/ENSSSCG00000007806/ENSSSCG00000022283/ENSSSCG00000014207/…
pink	BP	GO:1903322	positive regulation of protein modification by small protein conjugation or removal	34/95	0.000582774	0.0268928	ENSSSCG00000016634/ENSSSCG00000038628/ENSSSCG00000014156/ENSSSCG00000034230/ENSSSCG00000005621/ENSSSCG00000027529/ENSSSCG00000016234/ENSSSCG00000025028/ENSSSCG00000004832/ENSSSCG00000025295/ENSSSCG00000015883/ENSSSCG00000009480/ENSSSCG00000014010/ENSSSCG00000033180/ENSSSCG00000017524/ENSSSCG00000000164/ENSSSCG00000028947/ENSSSCG00000024096/ENSSSCG00000004958/ENSSSCG00000008969/ENSSSCG00000016835/…
pink	BP	GO:2000772	regulation of cellular senescence	13/25	0.000585749	0.0268928	ENSSSCG00000004687/ENSSSCG00000035430/ENSSSCG00000016925/ENSSSCG00000010360/ENSSSCG00000025910/ENSSSCG00000017950/ENSSSCG00000024813/ENSSSCG00000007331/ENSSSCG00000031882/ENSSSCG00000005706/ENSSSCG00000010235/ENSSSCG00000036560/ENSSSCG00000011446
pink	BP	GO:0006400	tRNA modification	15/31	0.000606667	0.0273175	ENSSSCG00000004647/ENSSSCG00000027432/ENSSSCG00000024628/ENSSSCG00000025906/ENSSSCG00000021309/ENSSSCG00000011190/ENSSSCG00000008385/ENSSSCG00000015428/ENSSSCG00000024529/ENSSSCG00000033421/ENSSSCG00000011912/ENSSSCG00000030147/ENSSSCG00000009180/ENSSSCG00000014225/ENSSSCG00000040144
pink	BP	GO:0006446	regulation of translational initiation	15/31	0.000606667	0.0273175	ENSSSCG00000026606/ENSSSCG00000008144/ENSSSCG00000033295/ENSSSCG00000006342/ENSSSCG00000023122/ENSSSCG00000015282/ENSSSCG00000008180/ENSSSCG00000015576/ENSSSCG00000026082/ENSSSCG00000035956/ENSSSCG00000004506/ENSSSCG00000027323/ENSSSCG00000025906/ENSSSCG00000025701/ENSSSCG00000008208
pink	BP	GO:0071103	DNA conformation change	35/99	0.000632115	0.0281923	novel.293/ENSSSCG00000001471/ENSSSCG00000011213/ENSSSCG00000001509/ENSSSCG00000026806/ENSSSCG00000007355/ENSSSCG00000010062/ENSSSCG00000024916/ENSSSCG00000017950/ENSSSCG00000010357/ENSSSCG00000009047/ENSSSCG00000015576/ENSSSCG00000045769/ENSSSCG00000050498/ENSSSCG00000004247/ENSSSCG00000012434/ENSSSCG00000004358/ENSSSCG00000005090/ENSSSCG00000005706/ENSSSCG00000010235/ENSSSCG00000035564/ENSSSCG00…
pink	BP	GO:0043543	protein acylation	51/159	0.000638553	0.0282108	ENSSSCG00000011917/ENSSSCG00000036145/ENSSSCG00000015443/ENSSSCG00000021672/ENSSSCG00000001769/ENSSSCG00000028310/ENSSSCG00000011081/ENSSSCG00000040682/ENSSSCG00000009061/ENSSSCG00000003017/ENSSSCG00000005084/ENSSSCG00000021644/ENSSSCG00000000952/ENSSSCG00000008909/ENSSSCG00000011650/ENSSSCG00000006318/ENSSSCG00000004334/ENSSSCG00000031332/ENSSSCG00000024598/ENSSSCG00000035730/ENSSSCG00000022778/…
pink	BP	GO:0000045	autophagosome assembly	23/57	0.000665603	0.029131	ENSSSCG00000008359/ENSSSCG00000028902/ENSSSCG00000014579/ENSSSCG00000017668/ENSSSCG00000024927/ENSSSCG00000017386/ENSSSCG00000011930/ENSSSCG00000015695/ENSSSCG00000002340/ENSSSCG00000020964/ENSSSCG00000033912/ENSSSCG00000014349/ENSSSCG00000029539/ENSSSCG00000005386/ENSSSCG00000001420/ENSSSCG00000004370/ENSSSCG00000003749/ENSSSCG00000013262/ENSSSCG00000011901/ENSSSCG00000001973/ENSSSCG00000016147/…
pink	BP	GO:0010639	negative regulation of organelle organization	73/246	0.000689995	0.029919	ENSSSCG00000037508/ENSSSCG00000038953/ENSSSCG00000040125/ENSSSCG00000011848/ENSSSCG00000028113/ENSSSCG00000025447/ENSSSCG00000010345/ENSSSCG00000035772/ENSSSCG00000011843/ENSSSCG00000010465/ENSSSCG00000010877/ENSSSCG00000008692/ENSSSCG00000011233/ENSSSCG00000006014/ENSSSCG00000014372/ENSSSCG00000030413/ENSSSCG00000014269/ENSSSCG00000006201/ENSSSCG00000017386/ENSSSCG00000004854/ENSSSCG00000017950/…
pink	BP	GO:0006505	GPI anchor metabolic process	10/17	0.000723206	0.0310713	ENSSSCG00000015486/ENSSSCG00000008440/ENSSSCG00000009211/ENSSSCG00000021861/ENSSSCG00000007282/ENSSSCG00000039991/ENSSSCG00000012134/novel.734/ENSSSCG00000017502/ENSSSCG00000035653
pink	BP	GO:0033045	regulation of sister chromatid segregation	22/54	0.000741188	0.0315544	ENSSSCG00000035690/ENSSSCG00000014802/ENSSSCG00000010877/ENSSSCG00000016234/ENSSSCG00000011233/ENSSSCG00000006014/ENSSSCG00000014372/ENSSSCG00000009401/ENSSSCG00000017386/ENSSSCG00000028696/ENSSSCG00000010357/ENSSSCG00000017308/ENSSSCG00000015576/ENSSSCG00000015851/ENSSSCG00000012434/ENSSSCG00000014207/ENSSSCG00000036256/ENSSSCG00000038766/ENSSSCG00000015050/ENSSSCG00000005587/ENSSSCG00000025606/…
pink	BP	GO:0010243	response to organonitrogen compound	118/432	0.000772148	0.0320029	ENSSSCG00000015334/ENSSSCG00000031321/ENSSSCG00000015405/ENSSSCG00000009509/ENSSSCG00000016634/ENSSSCG00000002829/ENSSSCG00000016635/ENSSSCG00000035419/ENSSSCG00000001952/ENSSSCG00000011101/ENSSSCG00000002989/ENSSSCG00000014113/ENSSSCG00000011721/ENSSSCG00000016893/ENSSSCG00000031261/ENSSSCG00000022864/ENSSSCG00000010995/ENSSSCG00000011229/ENSSSCG00000039896/ENSSSCG00000024623/ENSSSCG00000035875/…
pink	BP	GO:0006644	phospholipid metabolic process	65/215	0.000775592	0.0320029	ENSSSCG00000015486/ENSSSCG00000030921/ENSSSCG00000001725/ENSSSCG00000003520/ENSSSCG00000039896/ENSSSCG00000010175/ENSSSCG00000008440/ENSSSCG00000009211/ENSSSCG00000014627/ENSSSCG00000014811/ENSSSCG00000040202/ENSSSCG00000026914/ENSSSCG00000010319/ENSSSCG00000005122/ENSSSCG00000005524/ENSSSCG00000032846/ENSSSCG00000028558/ENSSSCG00000015446/ENSSSCG00000016223/ENSSSCG00000010687/ENSSSCG00000039397/…
pink	BP	GO:0044270	cellular nitrogen compound catabolic process	74/251	0.000780976	0.0320029	ENSSSCG00000006752/ENSSSCG00000028056/ENSSSCG00000023326/ENSSSCG00000022864/ENSSSCG00000042910/ENSSSCG00000008452/ENSSSCG00000028167/ENSSSCG00000010877/ENSSSCG00000005661/ENSSSCG00000010468/ENSSSCG00000015933/ENSSSCG00000013124/ENSSSCG00000040060/ENSSSCG00000023126/ENSSSCG00000008940/ENSSSCG00000008600/ENSSSCG00000003591/ENSSSCG00000026806/ENSSSCG00000005096/ENSSSCG00000022206/ENSSSCG00000014114/…
pink	BP	GO:0046700	heterocycle catabolic process	74/251	0.000780976	0.0320029	ENSSSCG00000006752/ENSSSCG00000028056/ENSSSCG00000023326/ENSSSCG00000022864/ENSSSCG00000042910/ENSSSCG00000008452/ENSSSCG00000028167/ENSSSCG00000010877/ENSSSCG00000005661/ENSSSCG00000010468/ENSSSCG00000015933/ENSSSCG00000013124/ENSSSCG00000040060/ENSSSCG00000023126/ENSSSCG00000008940/ENSSSCG00000008600/ENSSSCG00000003591/ENSSSCG00000026806/ENSSSCG00000005096/ENSSSCG00000022206/ENSSSCG00000014114/…
pink	BP	GO:0031929	TOR signaling	30/82	0.000791621	0.0320029	ENSSSCG00000004390/ENSSSCG00000036145/ENSSSCG00000004318/ENSSSCG00000014269/ENSSSCG00000005096/ENSSSCG00000003648/ENSSSCG00000002629/ENSSSCG00000001641/ENSSSCG00000004717/ENSSSCG00000012148/ENSSSCG00000010108/ENSSSCG00000014411/ENSSSCG00000016853/ENSSSCG00000014388/ENSSSCG00000037228/ENSSSCG00000024598/ENSSSCG00000008022/ENSSSCG00000008040/ENSSSCG00000015343/ENSSSCG00000010235/ENSSSCG00000038172/…
pink	BP	GO:0006470	protein dephosphorylation	47/145	0.000792727	0.0320029	ENSSSCG00000025768/ENSSSCG00000001701/ENSSSCG00000009825/ENSSSCG00000009828/ENSSSCG00000035772/ENSSSCG00000014298/ENSSSCG00000014627/ENSSSCG00000005600/ENSSSCG00000015599/ENSSSCG00000036005/ENSSSCG00000012382/ENSSSCG00000030289/ENSSSCG00000009657/ENSSSCG00000038973/ENSSSCG00000010301/ENSSSCG00000005084/ENSSSCG00000026382/ENSSSCG00000015411/ENSSSCG00000012913/ENSSSCG00000026781/ENSSSCG00000015282/…
pink	BP	GO:0060491	regulation of cell projection assembly	39/115	0.000817457	0.0327192	ENSSSCG00000016634/ENSSSCG00000003520/ENSSSCG00000031261/ENSSSCG00000015013/ENSSSCG00000016019/ENSSSCG00000008358/ENSSSCG00000008508/ENSSSCG00000021828/ENSSSCG00000039575/ENSSSCG00000032216/ENSSSCG00000015710/ENSSSCG00000005382/ENSSSCG00000003652/ENSSSCG00000007586/ENSSSCG00000011930/ENSSSCG00000012996/ENSSSCG00000014239/ENSSSCG00000031429/ENSSSCG00000007806/ENSSSCG00000022283/ENSSSCG00000014207/…
pink	BP	GO:0032508	DNA duplex unwinding	11/20	0.000845731	0.0335641	ENSSSCG00000026806/ENSSSCG00000050498/ENSSSCG00000004358/ENSSSCG00000005090/ENSSSCG00000035564/ENSSSCG00000011358/ENSSSCG00000010251/ENSSSCG00000004246/ENSSSCG00000006127/ENSSSCG00000015840/ENSSSCG00000016597
pink	BP	GO:0043161	proteasome-mediated ubiquitin-dependent protein catabolic process	60/196	0.000861566	0.0339052	ENSSSCG00000029160/ENSSSCG00000001701/ENSSSCG00000038953/ENSSSCG00000016634/ENSSSCG00000038628/ENSSSCG00000034230/ENSSSCG00000011229/ENSSSCG00000015987/ENSSSCG00000035875/ENSSSCG00000006137/ENSSSCG00000027529/ENSSSCG00000016234/ENSSSCG00000040663/ENSSSCG00000007280/ENSSSCG00000011013/ENSSSCG00000008740/ENSSSCG00000036491/ENSSSCG00000009472/ENSSSCG00000007206/ENSSSCG00000016017/ENSSSCG00000002629/…
pink	BP	GO:0019083	viral transcription	16/35	0.000882543	0.0342089	ENSSSCG00000038443/ENSSSCG00000001533/ENSSSCG00000023126/ENSSSCG00000038856/ENSSSCG00000026806/ENSSSCG00000001219/ENSSSCG00000000272/ENSSSCG00000015697/ENSSSCG00000012564/ENSSSCG00000035985/ENSSSCG00000014882/ENSSSCG00000014177/ENSSSCG00000006926/ENSSSCG00000002701/ENSSSCG00000009389/ENSSSCG00000003620
pink	BP	GO:0009267	cellular response to starvation	34/97	0.000893522	0.0342089	ENSSSCG00000015334/ENSSSCG00000004390/ENSSSCG00000036145/ENSSSCG00000012604/ENSSSCG00000015987/ENSSSCG00000009565/ENSSSCG00000004318/ENSSSCG00000033295/ENSSSCG00000040682/ENSSSCG00000033626/ENSSSCG00000014269/ENSSSCG00000003648/ENSSSCG00000016113/ENSSSCG00000017386/ENSSSCG00000017950/ENSSSCG00000014411/ENSSSCG00000015283/ENSSSCG00000037228/ENSSSCG00000002774/ENSSSCG00000024598/ENSSSCG00000038610/…
pink	BP	GO:0048144	fibroblast proliferation	20/48	0.000909611	0.0342089	ENSSSCG00000016893/ENSSSCG00000032527/ENSSSCG00000009565/ENSSSCG00000025092/ENSSSCG00000026806/ENSSSCG00000003017/ENSSSCG00000005524/ENSSSCG00000017950/ENSSSCG00000010357/ENSSSCG00000027100/ENSSSCG00000012055/ENSSSCG00000010801/ENSSSCG00000024960/ENSSSCG00000024385/ENSSSCG00000009540/ENSSSCG00000006168/ENSSSCG00000038185/ENSSSCG00000036560/ENSSSCG00000007541/ENSSSCG00000009457
pink	BP	GO:0048145	regulation of fibroblast proliferation	20/48	0.000909611	0.0342089	ENSSSCG00000016893/ENSSSCG00000032527/ENSSSCG00000009565/ENSSSCG00000025092/ENSSSCG00000026806/ENSSSCG00000003017/ENSSSCG00000005524/ENSSSCG00000017950/ENSSSCG00000010357/ENSSSCG00000027100/ENSSSCG00000012055/ENSSSCG00000010801/ENSSSCG00000024960/ENSSSCG00000024385/ENSSSCG00000009540/ENSSSCG00000006168/ENSSSCG00000038185/ENSSSCG00000036560/ENSSSCG00000007541/ENSSSCG00000009457
pink	BP	GO:1905897	regulation of response to endoplasmic reticulum stress	25/65	0.000917413	0.0342089	ENSSSCG00000016634/ENSSSCG00000024623/ENSSSCG00000035875/ENSSSCG00000037305/ENSSSCG00000039591/ENSSSCG00000040663/ENSSSCG00000003867/ENSSSCG00000008144/ENSSSCG00000009516/ENSSSCG00000017671/ENSSSCG00000006203/ENSSSCG00000004339/ENSSSCG00000015282/ENSSSCG00000032796/ENSSSCG00000026082/ENSSSCG00000011822/ENSSSCG00000027165/ENSSSCG00000004317/ENSSSCG00000008414/ENSSSCG00000010235/ENSSSCG00000031530/…
pink	BP	GO:0009451	RNA modification	27/72	0.000920418	0.0342089	ENSSSCG00000004647/ENSSSCG00000006100/ENSSSCG00000011420/ENSSSCG00000027432/ENSSSCG00000012089/ENSSSCG00000028585/ENSSSCG00000017832/ENSSSCG00000007046/ENSSSCG00000031990/ENSSSCG00000011956/ENSSSCG00000024628/ENSSSCG00000024361/ENSSSCG00000033156/ENSSSCG00000025906/ENSSSCG00000021309/ENSSSCG00000011190/ENSSSCG00000008385/ENSSSCG00000006251/ENSSSCG00000015428/ENSSSCG00000009113/ENSSSCG00000024529/…
pink	BP	GO:0046822	regulation of nucleocytoplasmic transport	27/72	0.000920418	0.0342089	ENSSSCG00000015405/ENSSSCG00000009509/ENSSSCG00000009828/ENSSSCG00000037499/ENSSSCG00000013771/ENSSSCG00000009565/ENSSSCG00000028228/ENSSSCG00000030289/ENSSSCG00000023126/ENSSSCG00000038973/ENSSSCG00000006342/ENSSSCG00000026806/ENSSSCG00000003017/ENSSSCG00000005084/ENSSSCG00000023122/ENSSSCG00000022998/ENSSSCG00000014388/ENSSSCG00000002340/ENSSSCG00000015576/ENSSSCG00000035827/ENSSSCG00000011332/…
pink	BP	GO:0000910	cytokinesis	32/90	0.000948284	0.0349671	ENSSSCG00000025768/ENSSSCG00000003520/ENSSSCG00000010331/ENSSSCG00000010995/ENSSSCG00000023674/ENSSSCG00000032312/ENSSSCG00000008358/ENSSSCG00000016234/ENSSSCG00000002743/ENSSSCG00000015710/ENSSSCG00000017386/ENSSSCG00000033876/ENSSSCG00000015867/ENSSSCG00000017787/ENSSSCG00000008300/ENSSSCG00000006927/ENSSSCG00000008513/ENSSSCG00000003928/ENSSSCG00000004893/ENSSSCG00000008517/ENSSSCG00000010863/…
pink	BP	GO:0097435	supramolecular fiber organization	111/405	0.00096008	0.0351254	ENSSSCG00000025353/ENSSSCG00000015931/ENSSSCG00000037360/ENSSSCG00000037508/ENSSSCG00000001959/ENSSSCG00000015405/ENSSSCG00000029311/ENSSSCG00000001701/ENSSSCG00000004687/ENSSSCG00000025858/ENSSSCG00000004803/ENSSSCG00000017259/ENSSSCG00000028113/ENSSSCG00000025447/ENSSSCG00000011101/ENSSSCG00000028771/ENSSSCG00000030921/ENSSSCG00000010290/ENSSSCG00000035772/ENSSSCG00000003520/ENSSSCG00000011775/…
pink	BP	GO:0051225	spindle assembly	24/62	0.00103664	0.0376325	ENSSSCG00000029160/ENSSSCG00000010995/ENSSSCG00000014802/ENSSSCG00000032312/ENSSSCG00000020702/ENSSSCG00000010877/ENSSSCG00000017732/ENSSSCG00000012642/ENSSSCG00000010625/ENSSSCG00000002869/ENSSSCG00000014388/ENSSSCG00000004893/ENSSSCG00000015576/ENSSSCG00000035719/ENSSSCG00000024201/ENSSSCG00000010737/ENSSSCG00000011652/ENSSSCG00000004753/ENSSSCG00000027718/ENSSSCG00000003673/ENSSSCG00000030186/…
pink	BP	GO:0051983	regulation of chromosome segregation	26/69	0.00104573	0.0376706	ENSSSCG00000003520/ENSSSCG00000035690/ENSSSCG00000014802/ENSSSCG00000010877/ENSSSCG00000016234/ENSSSCG00000011233/ENSSSCG00000006014/ENSSSCG00000014372/ENSSSCG00000008600/ENSSSCG00000009401/ENSSSCG00000017386/ENSSSCG00000028696/ENSSSCG00000010357/ENSSSCG00000017308/ENSSSCG00000015576/ENSSSCG00000015851/ENSSSCG00000012434/ENSSSCG00000014207/ENSSSCG00000008614/ENSSSCG00000036256/ENSSSCG00000010726/…
pink	BP	GO:0044766	multi-organism transport	9/15	0.00111308	0.0390456	ENSSSCG00000016634/ENSSSCG00000016635/ENSSSCG00000003872/ENSSSCG00000011491/ENSSSCG00000025653/ENSSSCG00000012639/ENSSSCG00000014061/ENSSSCG00000012727/ENSSSCG00000016147
pink	BP	GO:1902579	multi-organism localization	9/15	0.00111308	0.0390456	ENSSSCG00000016634/ENSSSCG00000016635/ENSSSCG00000003872/ENSSSCG00000011491/ENSSSCG00000025653/ENSSSCG00000012639/ENSSSCG00000014061/ENSSSCG00000012727/ENSSSCG00000016147
pink	BP	GO:0007179	transforming growth factor beta receptor signaling pathway	42/128	0.00111952	0.0390456	ENSSSCG00000004789/ENSSSCG00000033760/ENSSSCG00000001701/ENSSSCG00000016634/ENSSSCG00000016635/ENSSSCG00000035772/ENSSSCG00000008723/ENSSSCG00000009482/ENSSSCG00000032357/ENSSSCG00000037905/ENSSSCG00000003017/ENSSSCG00000005084/ENSSSCG00000010816/ENSSSCG00000015099/ENSSSCG00000039663/ENSSSCG00000005382/ENSSSCG00000024555/ENSSSCG00000017950/ENSSSCG00000011746/ENSSSCG00000009083/ENSSSCG00000012985/…
pink	BP	GO:0006605	protein targeting	38/113	0.00113291	0.0390456	ENSSSCG00000002989/ENSSSCG00000037499/ENSSSCG00000012604/ENSSSCG00000031572/ENSSSCG00000010158/ENSSSCG00000040663/ENSSSCG00000029608/ENSSSCG00000032494/ENSSSCG00000033626/ENSSSCG00000014121/ENSSSCG00000000570/ENSSSCG00000001955/ENSSSCG00000008387/ENSSSCG00000004421/ENSSSCG00000030421/ENSSSCG00000016954/ENSSSCG00000024598/ENSSSCG00000004382/ENSSSCG00000012463/ENSSSCG00000004160/ENSSSCG00000006151/…
pink	BP	GO:2001235	positive regulation of apoptotic signaling pathway	38/113	0.00113291	0.0390456	ENSSSCG00000037508/ENSSSCG00000026990/ENSSSCG00000004789/ENSSSCG00000016634/ENSSSCG00000005838/ENSSSCG00000031572/ENSSSCG00000035690/ENSSSCG00000011843/ENSSSCG00000039591/ENSSSCG00000016267/ENSSSCG00000013033/ENSSSCG00000008144/ENSSSCG00000040286/ENSSSCG00000007206/ENSSSCG00000014010/ENSSSCG00000012913/ENSSSCG00000005524/ENSSSCG00000004163/ENSSSCG00000017386/ENSSSCG00000005382/ENSSSCG00000017950/…
pink	BP	GO:0022411	cellular component disassembly	66/222	0.00115349	0.0390456	ENSSSCG00000037360/ENSSSCG00000037508/ENSSSCG00000001959/ENSSSCG00000016792/ENSSSCG00000028113/ENSSSCG00000025447/ENSSSCG00000012604/ENSSSCG00000011027/ENSSSCG00000036501/ENSSSCG00000021118/ENSSSCG00000004293/ENSSSCG00000005661/ENSSSCG00000008692/ENSSSCG00000028902/ENSSSCG00000017836/ENSSSCG00000030413/ENSSSCG00000033626/ENSSSCG00000012258/ENSSSCG00000013400/ENSSSCG00000005096/ENSSSCG00000023247/…
pink	BP	GO:0046854	phosphatidylinositol phosphorylation	7/10	0.00115599	0.0390456	ENSSSCG00000032846/ENSSSCG00000032531/ENSSSCG00000008233/ENSSSCG00000040922/ENSSSCG00000003749/ENSSSCG00000015386/ENSSSCG00000016147
pink	BP	GO:0033157	regulation of intracellular protein transport	43/132	0.00115895	0.0390456	ENSSSCG00000015405/ENSSSCG00000009509/ENSSSCG00000002989/ENSSSCG00000013771/ENSSSCG00000031572/ENSSSCG00000035875/ENSSSCG00000009565/ENSSSCG00000028228/ENSSSCG00000030289/ENSSSCG00000023126/ENSSSCG00000006342/ENSSSCG00000006994/ENSSSCG00000009516/ENSSSCG00000033626/ENSSSCG00000003017/ENSSSCG00000005084/ENSSSCG00000000570/ENSSSCG00000022998/ENSSSCG00000033155/ENSSSCG00000004421/ENSSSCG00000030421/…
pink	BP	GO:0040029	regulation of gene expression, epigenetic	43/132	0.00115895	0.0390456	ENSSSCG00000017430/ENSSSCG00000028056/ENSSSCG00000038911/ENSSSCG00000011769/ENSSSCG00000042910/ENSSSCG00000021672/ENSSSCG00000010877/ENSSSCG00000008600/ENSSSCG00000003591/ENSSSCG00000026806/ENSSSCG00000007895/ENSSSCG00000036083/ENSSSCG00000001219/ENSSSCG00000039301/ENSSSCG00000001641/ENSSSCG00000017950/ENSSSCG00000028538/ENSSSCG00000009047/ENSSSCG00000004528/ENSSSCG00000030423/ENSSSCG00000000612/…
pink	BP	GO:1903573	negative regulation of response to endoplasmic reticulum stress	17/39	0.00119064	0.0398269	ENSSSCG00000024623/ENSSSCG00000035875/ENSSSCG00000040663/ENSSSCG00000003867/ENSSSCG00000008144/ENSSSCG00000009516/ENSSSCG00000004339/ENSSSCG00000015282/ENSSSCG00000032796/ENSSSCG00000026082/ENSSSCG00000011822/ENSSSCG00000027165/ENSSSCG00000004317/ENSSSCG00000008414/ENSSSCG00000031530/ENSSSCG00000025701/ENSSSCG00000027057
pink	BP	GO:1903827	regulation of cellular protein localization	94/337	0.00126263	0.0419353	ENSSSCG00000037508/ENSSSCG00000015405/ENSSSCG00000001701/ENSSSCG00000009509/ENSSSCG00000020808/ENSSSCG00000036145/ENSSSCG00000011848/ENSSSCG00000002989/ENSSSCG00000031261/ENSSSCG00000001971/ENSSSCG00000013771/ENSSSCG00000011027/ENSSSCG00000034261/ENSSSCG00000031572/ENSSSCG00000035875/ENSSSCG00000015013/ENSSSCG00000014802/ENSSSCG00000014913/ENSSSCG00000006260/ENSSSCG00000015273/ENSSSCG00000009565/…
pink	BP	GO:1902115	regulation of organelle assembly	41/125	0.00128495	0.0423763	ENSSSCG00000029160/ENSSSCG00000037508/ENSSSCG00000010995/ENSSSCG00000015013/ENSSSCG00000014802/ENSSSCG00000020702/ENSSSCG00000010877/ENSSSCG00000016925/ENSSSCG00000021828/ENSSSCG00000032216/ENSSSCG00000014010/ENSSSCG00000017386/ENSSSCG00000011036/ENSSSCG00000007586/ENSSSCG00000011930/ENSSSCG00000015695/ENSSSCG00000004893/ENSSSCG00000015576/ENSSSCG00000020964/ENSSSCG00000014239/ENSSSCG00000031429/…
pink	BP	GO:0031398	positive regulation of protein ubiquitination	28/77	0.00129957	0.0425588	ENSSSCG00000016634/ENSSSCG00000038628/ENSSSCG00000014156/ENSSSCG00000034230/ENSSSCG00000005621/ENSSSCG00000027529/ENSSSCG00000016234/ENSSSCG00000025028/ENSSSCG00000004832/ENSSSCG00000025295/ENSSSCG00000015883/ENSSSCG00000009480/ENSSSCG00000014010/ENSSSCG00000033180/ENSSSCG00000017524/ENSSSCG00000000164/ENSSSCG00000028947/ENSSSCG00000024096/ENSSSCG00000008969/ENSSSCG00000016835/ENSSSCG00000004589/…
pink	BP	GO:0006497	protein lipidation	22/56	0.00131789	0.0427	ENSSSCG00000015486/ENSSSCG00000008440/ENSSSCG00000009211/ENSSSCG00000005084/ENSSSCG00000000952/ENSSSCG00000015695/ENSSSCG00000035730/ENSSSCG00000021861/ENSSSCG00000026744/ENSSSCG00000022780/ENSSSCG00000007282/ENSSSCG00000039991/ENSSSCG00000012134/ENSSSCG00000004370/ENSSSCG00000010138/ENSSSCG00000006982/novel.734/ENSSSCG00000024793/ENSSSCG00000003561/ENSSSCG00000017502/ENSSSCG00000002921/ENSSSCG00…
pink	BP	GO:0046834	lipid phosphorylation	10/18	0.00132279	0.0427216	ENSSSCG00000032846/ENSSSCG00000032531/ENSSSCG00000008233/ENSSSCG00000040922/ENSSSCG00000003749/ENSSSCG00000015386/ENSSSCG00000017615/ENSSSCG00000016147/ENSSSCG00000027286/ENSSSCG00000016492
pink	BP	GO:0051493	regulation of cytoskeleton organization	90/321	0.001336	0.0428528	ENSSSCG00000029160/ENSSSCG00000037508/ENSSSCG00000001959/ENSSSCG00000036145/ENSSSCG00000025858/ENSSSCG00000028113/ENSSSCG00000025447/ENSSSCG00000030921/ENSSSCG00000035772/ENSSSCG00000003520/ENSSSCG00000010995/ENSSSCG00000015013/ENSSSCG00000014802/ENSSSCG00000036501/ENSSSCG00000016019/ENSSSCG00000008358/ENSSSCG00000011843/ENSSSCG00000008821/ENSSSCG00000020702/ENSSSCG00000010877/ENSSSCG00000016925/…
pink	BP	GO:0043254	regulation of protein complex assembly	78/272	0.00137812	0.043903	ENSSSCG00000037508/ENSSSCG00000015405/ENSSSCG00000010320/ENSSSCG00000025858/ENSSSCG00000029518/ENSSSCG00000011848/ENSSSCG00000028113/ENSSSCG00000005838/ENSSSCG00000035772/ENSSSCG00000003520/ENSSSCG00000035098/ENSSSCG00000014802/ENSSSCG00000016019/ENSSSCG00000008358/ENSSSCG00000008821/ENSSSCG00000020702/ENSSSCG00000027529/ENSSSCG00000008692/ENSSSCG00000030289/ENSSSCG00000008144/ENSSSCG00000014269/…
pink	BP	GO:0033047	regulation of mitotic sister chromatid segregation	18/43	0.0015199	0.0480924	ENSSSCG00000014802/ENSSSCG00000010877/ENSSSCG00000016234/ENSSSCG00000011233/ENSSSCG00000006014/ENSSSCG00000014372/ENSSSCG00000009401/ENSSSCG00000017386/ENSSSCG00000017308/ENSSSCG00000015576/ENSSSCG00000015851/ENSSSCG00000012434/ENSSSCG00000014207/ENSSSCG00000036256/ENSSSCG00000038766/ENSSSCG00000015050/ENSSSCG00000005587/ENSSSCG00000025606
pink	CC	GO:1990234	transferase complex	181/474	1.01e-18	5.36e-16	ENSSSCG00000015931/ENSSSCG00000038953/ENSSSCG00000038628/ENSSSCG00000011917/ENSSSCG00000031172/ENSSSCG00000015486/ENSSSCG00000034230/ENSSSCG00000017259/ENSSSCG00000005838/ENSSSCG00000011229/ENSSSCG00000011775/ENSSSCG00000029774/ENSSSCG00000015443/ENSSSCG00000009211/ENSSSCG00000013402/ENSSSCG00000005621/ENSSSCG00000029198/ENSSSCG00000001769/ENSSSCG00000016234/ENSSSCG00000001533/ENSSSCG00000015504/…
pink	CC	GO:0005813	centrosome	151/440	1.94e-11	5.15e-09	ENSSSCG00000025768/ENSSSCG00000005029/ENSSSCG00000017259/ENSSSCG00000013391/ENSSSCG00000003520/ENSSSCG00000013771/ENSSSCG00000005912/ENSSSCG00000011027/ENSSSCG00000015987/ENSSSCG00000015948/ENSSSCG00000014802/ENSSSCG00000038994/ENSSSCG00000032312/ENSSSCG00000008821/ENSSSCG00000008312/ENSSSCG00000006771/ENSSSCG00000010465/ENSSSCG00000007309/ENSSSCG00000010877/ENSSSCG00000016925/ENSSSCG00000038895/…
pink	CC	GO:0000151	ubiquitin ligase complex	65/163	2.18e-08	3.87e-06	ENSSSCG00000015931/ENSSSCG00000038953/ENSSSCG00000038628/ENSSSCG00000031172/ENSSSCG00000034230/ENSSSCG00000005838/ENSSSCG00000011775/ENSSSCG00000029774/ENSSSCG00000013402/ENSSSCG00000029198/ENSSSCG00000016234/ENSSSCG00000015504/ENSSSCG00000011104/ENSSSCG00000008740/ENSSSCG00000030632/ENSSSCG00000011081/ENSSSCG00000001070/ENSSSCG00000038469/ENSSSCG00000030222/ENSSSCG00000009472/ENSSSCG00000007206/…
pink	CC	GO:0044431	Golgi apparatus part	90/257	8.41e-08	1.12e-05	ENSSSCG00000016792/ENSSSCG00000016634/ENSSSCG00000040439/ENSSSCG00000003332/ENSSSCG00000003520/ENSSSCG00000034261/ENSSSCG00000014828/ENSSSCG00000032312/ENSSSCG00000017526/ENSSSCG00000015943/ENSSSCG00000005518/ENSSSCG00000034795/ENSSSCG00000028336/ENSSSCG00000015535/ENSSSCG00000030486/ENSSSCG00000001892/ENSSSCG00000008448/ENSSSCG00000016948/ENSSSCG00000023247/ENSSSCG00000008701/ENSSSCG00000008363/…
pink	CC	GO:0044429	mitochondrial part	129/406	1.16e-07	1.23e-05	ENSSSCG00000018081/ENSSSCG00000018075/ENSSSCG00000018078/ENSSSCG00000018087/ENSSSCG00000018084/ENSSSCG00000018069/ENSSSCG00000018091/ENSSSCG00000018065/ENSSSCG00000032165/ENSSSCG00000002449/ENSSSCG00000003653/ENSSSCG00000040317/ENSSSCG00000036659/ENSSSCG00000010320/ENSSSCG00000020926/ENSSSCG00000032081/ENSSSCG00000034086/ENSSSCG00000007845/ENSSSCG00000004499/ENSSSCG00000008569/ENSSSCG00000003776/…
pink	CC	GO:0031984	organelle subcompartment	151/499	3e-07	2.66e-05	ENSSSCG00000015931/ENSSSCG00000016792/ENSSSCG00000016634/ENSSSCG00000022048/ENSSSCG00000004687/ENSSSCG00000008573/ENSSSCG00000015486/ENSSSCG00000015268/ENSSSCG00000005838/ENSSSCG00000011229/ENSSSCG00000005912/ENSSSCG00000034261/ENSSSCG00000025087/ENSSSCG00000006193/ENSSSCG00000014828/ENSSSCG00000006084/ENSSSCG00000008440/ENSSSCG00000009211/ENSSSCG00000032312/ENSSSCG00000037305/ENSSSCG00000015976/…
pink	CC	GO:0016607	nuclear speck	92/275	6.48e-07	4.92e-05	ENSSSCG00000032320/ENSSSCG00000036592/ENSSSCG00000036145/ENSSSCG00000016075/ENSSSCG00000027139/ENSSSCG00000013771/ENSSSCG00000023674/ENSSSCG00000013285/ENSSSCG00000028712/ENSSSCG00000003791/ENSSSCG00000004750/ENSSSCG00000030610/ENSSSCG00000007309/ENSSSCG00000010877/ENSSSCG00000001769/ENSSSCG00000001471/ENSSSCG00000021038/ENSSSCG00000027516/ENSSSCG00000014401/ENSSSCG00000011491/ENSSSCG00000014961/…
pink	CC	GO:0000785	chromatin	114/369	2.93e-06	0.000194576	ENSSSCG00000038911/ENSSSCG00000038953/novel.293/ENSSSCG00000028771/ENSSSCG00000004470/ENSSSCG00000037499/ENSSSCG00000015987/ENSSSCG00000035690/ENSSSCG00000004750/ENSSSCG00000021672/ENSSSCG00000001769/ENSSSCG00000016925/ENSSSCG00000012703/ENSSSCG00000021038/ENSSSCG00000006014/ENSSSCG00000012642/ENSSSCG00000011081/ENSSSCG00000011213/ENSSSCG00000038158/ENSSSCG00000025092/ENSSSCG00000026806/ENSSSCG00…
pink	CC	GO:0005759	mitochondrial matrix	57/155	3.5e-06	0.0002066	ENSSSCG00000040317/ENSSSCG00000010320/ENSSSCG00000008569/ENSSSCG00000003776/ENSSSCG00000034129/ENSSSCG00000009825/ENSSSCG00000000719/ENSSSCG00000012943/ENSSSCG00000031450/ENSSSCG00000001476/ENSSSCG00000008452/ENSSSCG00000006192/ENSSSCG00000004927/ENSSSCG00000001638/ENSSSCG00000037463/ENSSSCG00000025942/ENSSSCG00000010795/ENSSSCG00000023595/ENSSSCG00000038079/ENSSSCG00000001950/ENSSSCG00000001732/…
pink	CC	GO:0016591	DNA-directed RNA polymerase II, holoenzyme	31/69	6.03e-06	0.000303598	ENSSSCG00000001533/ENSSSCG00000030605/ENSSSCG00000016842/ENSSSCG00000017950/ENSSSCG00000009769/ENSSSCG00000014147/ENSSSCG00000026714/ENSSSCG00000022507/ENSSSCG00000002411/ENSSSCG00000030291/ENSSSCG00000006096/ENSSSCG00000011540/ENSSSCG00000010801/ENSSSCG00000006903/ENSSSCG00000009384/ENSSSCG00000039230/ENSSSCG00000027700/ENSSSCG00000005090/ENSSSCG00000015602/ENSSSCG00000023978/ENSSSCG00000013367/…
pink	CC	GO:0030014	CCR4-NOT complex	11/14	6.28e-06	0.000303598	ENSSSCG00000028056/ENSSSCG00000010468/ENSSSCG00000013124/ENSSSCG00000006983/ENSSSCG00000017067/ENSSSCG00000008167/ENSSSCG00000008989/ENSSSCG00000000502/ENSSSCG00000021354/ENSSSCG00000014009/ENSSSCG00000032220
pink	CC	GO:0008287	protein serine/threonine phosphatase complex	19/34	7.93e-06	0.000324691	ENSSSCG00000008540/ENSSSCG00000015541/ENSSSCG00000009828/ENSSSCG00000014298/ENSSSCG00000015599/ENSSSCG00000036005/ENSSSCG00000009657/ENSSSCG00000038973/ENSSSCG00000010301/ENSSSCG00000026382/ENSSSCG00000011433/ENSSSCG00000037216/ENSSSCG00000033185/ENSSSCG00000012913/ENSSSCG00000015282/ENSSSCG00000010628/ENSSSCG00000008398/ENSSSCG00000027988/ENSSSCG00000025701
pink	CC	GO:1903293	phosphatase complex	19/34	7.93e-06	0.000324691	ENSSSCG00000008540/ENSSSCG00000015541/ENSSSCG00000009828/ENSSSCG00000014298/ENSSSCG00000015599/ENSSSCG00000036005/ENSSSCG00000009657/ENSSSCG00000038973/ENSSSCG00000010301/ENSSSCG00000026382/ENSSSCG00000011433/ENSSSCG00000037216/ENSSSCG00000033185/ENSSSCG00000012913/ENSSSCG00000015282/ENSSSCG00000010628/ENSSSCG00000008398/ENSSSCG00000027988/ENSSSCG00000025701
pink	CC	GO:0098791	Golgi subcompartment	73/221	1.49e-05	0.000566767	ENSSSCG00000016634/ENSSSCG00000034261/ENSSSCG00000014828/ENSSSCG00000032312/ENSSSCG00000015943/ENSSSCG00000005518/ENSSSCG00000034795/ENSSSCG00000028336/ENSSSCG00000015535/ENSSSCG00000030486/ENSSSCG00000001892/ENSSSCG00000008448/ENSSSCG00000016948/ENSSSCG00000023247/ENSSSCG00000006201/ENSSSCG00000021328/ENSSSCG00000032846/ENSSSCG00000038550/ENSSSCG00000009010/ENSSSCG00000000952/ENSSSCG00000017386/…
pink	CC	GO:0005819	spindle	71/218	3.29e-05	0.00116508	ENSSSCG00000025768/ENSSSCG00000005029/ENSSSCG00000007732/ENSSSCG00000011535/ENSSSCG00000003520/ENSSSCG00000010331/ENSSSCG00000014802/ENSSSCG00000032312/ENSSSCG00000010877/ENSSSCG00000007031/ENSSSCG00000016234/ENSSSCG00000011233/ENSSSCG00000008130/ENSSSCG00000008274/ENSSSCG00000040286/ENSSSCG00000014372/ENSSSCG00000012642/ENSSSCG00000032763/ENSSSCG00000030222/ENSSSCG00000011760/ENSSSCG00000009401/…
pink	CC	GO:0005768	endosome	128/446	4.15e-05	0.00134141	ENSSSCG00000010682/ENSSSCG00000008602/ENSSSCG00000004414/ENSSSCG00000016634/ENSSSCG00000004385/ENSSSCG00000008573/ENSSSCG00000011848/ENSSSCG00000014156/ENSSSCG00000017259/ENSSSCG00000003332/ENSSSCG00000017089/ENSSSCG00000012604/ENSSSCG00000036223/ENSSSCG00000034261/ENSSSCG00000032740/ENSSSCG00000014913/ENSSSCG00000032312/ENSSSCG00000014627/ENSSSCG00000011615/ENSSSCG00000008312/ENSSSCG00000010250/…
pink	CC	GO:0098687	chromosomal region	64/193	4.29e-05	0.00134141	ENSSSCG00000008540/ENSSSCG00000009828/ENSSSCG00000014298/ENSSSCG00000004750/ENSSSCG00000010877/ENSSSCG00000011233/ENSSSCG00000006014/ENSSSCG00000011491/ENSSSCG00000038973/ENSSSCG00000001509/ENSSSCG00000025653/ENSSSCG00000015668/ENSSSCG00000011433/ENSSSCG00000039301/ENSSSCG00000012913/ENSSSCG00000006184/ENSSSCG00000024916/ENSSSCG00000028696/ENSSSCG00000000431/ENSSSCG00000002340/ENSSSCG00000015576/…
pink	CC	GO:0061695	transferase complex, transferring phosphorus-containing groups	53/154	6.31e-05	0.00186478	ENSSSCG00000017259/ENSSSCG00000005621/ENSSSCG00000001533/ENSSSCG00000028902/ENSSSCG00000030413/ENSSSCG00000025092/ENSSSCG00000025703/ENSSSCG00000028197/ENSSSCG00000030605/ENSSSCG00000009401/ENSSSCG00000017386/ENSSSCG00000015697/ENSSSCG00000016842/ENSSSCG00000017950/ENSSSCG00000009769/ENSSSCG00000014147/ENSSSCG00000026714/ENSSSCG00000004334/ENSSSCG00000011107/ENSSSCG00000022507/ENSSSCG00000002411/…
pink	CC	GO:0072686	mitotic spindle	40/108	7.97e-05	0.00223106	ENSSSCG00000005029/ENSSSCG00000003520/ENSSSCG00000014802/ENSSSCG00000010877/ENSSSCG00000016234/ENSSSCG00000014372/ENSSSCG00000012642/ENSSSCG00000032763/ENSSSCG00000011760/ENSSSCG00000010625/ENSSSCG00000002869/ENSSSCG00000038682/ENSSSCG00000010357/ENSSSCG00000017308/ENSSSCG00000007253/ENSSSCG00000014388/ENSSSCG00000015576/ENSSSCG00000015851/ENSSSCG00000035719/ENSSSCG00000020899/ENSSSCG00000008614/…
pink	CC	GO:0032806	carboxy-terminal domain protein kinase complex	8/10	0.000107519	0.00286001	ENSSSCG00000005621/ENSSSCG00000009401/ENSSSCG00000015697/ENSSSCG00000009769/ENSSSCG00000014147/ENSSSCG00000005090/ENSSSCG00000013367/ENSSSCG00000016961
pink	CC	GO:0031966	mitochondrial membrane	77/250	0.000128262	0.00324931	ENSSSCG00000018081/ENSSSCG00000018075/ENSSSCG00000018078/ENSSSCG00000018087/ENSSSCG00000018084/ENSSSCG00000018069/ENSSSCG00000018091/ENSSSCG00000018065/ENSSSCG00000032165/ENSSSCG00000002449/ENSSSCG00000003653/ENSSSCG00000036659/ENSSSCG00000010320/ENSSSCG00000020926/ENSSSCG00000032081/ENSSSCG00000034086/ENSSSCG00000007845/ENSSSCG00000004499/ENSSSCG00000008569/ENSSSCG00000027085/ENSSSCG00000016127/…
pink	CC	GO:0044432	endoplasmic reticulum part	102/351	0.000146466	0.0035418	ENSSSCG00000015931/ENSSSCG00000016792/ENSSSCG00000022048/ENSSSCG00000004687/ENSSSCG00000008573/ENSSSCG00000015486/ENSSSCG00000015268/ENSSSCG00000005838/ENSSSCG00000040439/ENSSSCG00000029781/ENSSSCG00000030125/ENSSSCG00000011229/ENSSSCG00000005912/ENSSSCG00000025087/ENSSSCG00000006193/ENSSSCG00000006084/ENSSSCG00000035875/ENSSSCG00000008440/ENSSSCG00000009211/ENSSSCG00000037305/ENSSSCG00000015976/…
pink	CC	GO:0000781	chromosome, telomeric region	29/73	0.000183608	0.00424694	ENSSSCG00000008540/ENSSSCG00000009828/ENSSSCG00000011491/ENSSSCG00000025653/ENSSSCG00000015668/ENSSSCG00000011433/ENSSSCG00000039301/ENSSSCG00000012913/ENSSSCG00000006184/ENSSSCG00000024916/ENSSSCG00000028696/ENSSSCG00000012639/ENSSSCG00000015851/ENSSSCG00000016062/ENSSSCG00000008614/ENSSSCG00000016395/ENSSSCG00000007687/ENSSSCG00000016960/ENSSSCG00000016098/ENSSSCG00000014061/ENSSSCG00000029030/…
pink	CC	GO:0098798	mitochondrial protein complex	53/160	0.000193999	0.0043003	ENSSSCG00000018081/ENSSSCG00000018075/ENSSSCG00000018087/ENSSSCG00000018084/ENSSSCG00000018069/ENSSSCG00000018091/ENSSSCG00000018065/ENSSSCG00000032165/ENSSSCG00000002449/ENSSSCG00000003653/ENSSSCG00000020926/ENSSSCG00000032081/ENSSSCG00000034086/ENSSSCG00000007845/ENSSSCG00000004499/ENSSSCG00000027085/ENSSSCG00000034129/ENSSSCG00000016127/ENSSSCG00000037772/ENSSSCG00000000719/ENSSSCG00000014371/…
pink	CC	GO:0044450	microtubule organizing center part	58/181	0.000270063	0.00574694	ENSSSCG00000047932/ENSSSCG00000011027/ENSSSCG00000032312/ENSSSCG00000008312/ENSSSCG00000010465/ENSSSCG00000007309/ENSSSCG00000016925/ENSSSCG00000008274/ENSSSCG00000006994/ENSSSCG00000000570/ENSSSCG00000005122/ENSSSCG00000033228/ENSSSCG00000000890/ENSSSCG00000038682/ENSSSCG00000004534/ENSSSCG00000024486/ENSSSCG00000011426/ENSSSCG00000014239/ENSSSCG00000010551/ENSSSCG00000022283/ENSSSCG00000022162/…
pink	CC	GO:0005635	nuclear envelope	72/236	0.000286668	0.00586567	ENSSSCG00000031321/ENSSSCG00000012606/ENSSSCG00000035772/ENSSSCG00000024052/ENSSSCG00000010331/ENSSSCG00000037305/ENSSSCG00000006260/ENSSSCG00000010465/ENSSSCG00000032621/ENSSSCG00000005777/ENSSSCG00000015504/ENSSSCG00000036005/ENSSSCG00000035193/ENSSSCG00000028902/ENSSSCG00000006994/ENSSSCG00000040682/ENSSSCG00000008600/ENSSSCG00000025092/ENSSSCG00000030605/ENSSSCG00000001219/ENSSSCG00000021353/…
pink	CC	GO:0000139	Golgi membrane	42/122	0.000346244	0.00645472	ENSSSCG00000016634/ENSSSCG00000034261/ENSSSCG00000014828/ENSSSCG00000015943/ENSSSCG00000005518/ENSSSCG00000015535/ENSSSCG00000001892/ENSSSCG00000016948/ENSSSCG00000006201/ENSSSCG00000032846/ENSSSCG00000038550/ENSSSCG00000009010/ENSSSCG00000000952/ENSSSCG00000006661/ENSSSCG00000043195/ENSSSCG00000040182/ENSSSCG00000004730/ENSSSCG00000032234/ENSSSCG00000014538/ENSSSCG00000015327/ENSSSCG00000020964/…
pink	CC	GO:0000922	spindle pole	34/93	0.00035218	0.00645472	ENSSSCG00000025768/ENSSSCG00000007732/ENSSSCG00000014802/ENSSSCG00000032312/ENSSSCG00000016234/ENSSSCG00000011233/ENSSSCG00000008274/ENSSSCG00000014372/ENSSSCG00000012642/ENSSSCG00000010625/ENSSSCG00000000890/ENSSSCG00000008513/ENSSSCG00000011426/ENSSSCG00000004893/ENSSSCG00000015851/ENSSSCG00000004106/ENSSSCG00000009326/ENSSSCG00000008614/ENSSSCG00000010737/ENSSSCG00000011004/ENSSSCG00000011652/…
pink	CC	GO:0031461	cullin-RING ubiquitin ligase complex	37/104	0.000368653	0.00645472	ENSSSCG00000015931/ENSSSCG00000038628/ENSSSCG00000034230/ENSSSCG00000011775/ENSSSCG00000029774/ENSSSCG00000013402/ENSSSCG00000029198/ENSSSCG00000016234/ENSSSCG00000015504/ENSSSCG00000011104/ENSSSCG00000008740/ENSSSCG00000038469/ENSSSCG00000030222/ENSSSCG00000009472/ENSSSCG00000002629/ENSSSCG00000011500/ENSSSCG00000005356/ENSSSCG00000028869/ENSSSCG00000017308/ENSSSCG00000013763/ENSSSCG00000040888/…
pink	CC	GO:0031965	nuclear membrane	52/160	0.000374462	0.00645472	ENSSSCG00000031321/ENSSSCG00000012606/ENSSSCG00000035772/ENSSSCG00000006260/ENSSSCG00000032621/ENSSSCG00000005777/ENSSSCG00000036005/ENSSSCG00000035193/ENSSSCG00000028902/ENSSSCG00000006994/ENSSSCG00000008600/ENSSSCG00000025092/ENSSSCG00000001219/ENSSSCG00000021353/ENSSSCG00000003652/ENSSSCG00000030225/ENSSSCG00000004935/ENSSSCG00000017477/ENSSSCG00000002340/ENSSSCG00000015576/ENSSSCG00000015851/…
pink	CC	GO:0008023	transcription elongation factor complex	16/33	0.000376121	0.00645472	ENSSSCG00000005621/ENSSSCG00000009401/ENSSSCG00000014291/ENSSSCG00000015697/ENSSSCG00000020898/ENSSSCG00000005166/ENSSSCG00000013534/ENSSSCG00000011540/ENSSSCG00000010801/ENSSSCG00000023593/ENSSSCG00000034752/ENSSSCG00000014168/ENSSSCG00000001757/ENSSSCG00000004625/ENSSSCG00000006168/ENSSSCG00000004577
pink	CC	GO:0016592	mediator complex	11/19	0.000456683	0.00759236	ENSSSCG00000035098/ENSSSCG00000017672/ENSSSCG00000004353/ENSSSCG00000012396/ENSSSCG00000009298/ENSSSCG00000041972/ENSSSCG00000031941/ENSSSCG00000014949/ENSSSCG00000017058/ENSSSCG00000014437/ENSSSCG00000033577
pink	CC	GO:0000428	DNA-directed RNA polymerase complex	31/84	0.000522602	0.00817719	ENSSSCG00000001533/ENSSSCG00000030605/ENSSSCG00000016842/ENSSSCG00000017950/ENSSSCG00000009769/ENSSSCG00000014147/ENSSSCG00000026714/ENSSSCG00000022507/ENSSSCG00000002411/ENSSSCG00000030291/ENSSSCG00000006096/ENSSSCG00000011540/ENSSSCG00000010801/ENSSSCG00000006903/ENSSSCG00000009384/ENSSSCG00000039230/ENSSSCG00000027700/ENSSSCG00000005090/ENSSSCG00000015602/ENSSSCG00000023978/ENSSSCG00000013367/…
pink	CC	GO:0055029	nuclear DNA-directed RNA polymerase complex	31/84	0.000522602	0.00817719	ENSSSCG00000001533/ENSSSCG00000030605/ENSSSCG00000016842/ENSSSCG00000017950/ENSSSCG00000009769/ENSSSCG00000014147/ENSSSCG00000026714/ENSSSCG00000022507/ENSSSCG00000002411/ENSSSCG00000030291/ENSSSCG00000006096/ENSSSCG00000011540/ENSSSCG00000010801/ENSSSCG00000006903/ENSSSCG00000009384/ENSSSCG00000039230/ENSSSCG00000027700/ENSSSCG00000005090/ENSSSCG00000015602/ENSSSCG00000023978/ENSSSCG00000013367/…
pink	CC	GO:0005740	mitochondrial envelope	80/274	0.000623381	0.00947539	ENSSSCG00000018081/ENSSSCG00000018075/ENSSSCG00000018078/ENSSSCG00000018087/ENSSSCG00000018084/ENSSSCG00000018069/ENSSSCG00000018091/ENSSSCG00000018065/ENSSSCG00000032165/ENSSSCG00000002449/ENSSSCG00000003653/ENSSSCG00000036659/ENSSSCG00000010320/ENSSSCG00000020926/ENSSSCG00000032081/ENSSSCG00000034086/ENSSSCG00000007845/ENSSSCG00000004499/ENSSSCG00000008569/ENSSSCG00000027085/ENSSSCG00000016127/…
pink	CC	GO:0036464	cytoplasmic ribonucleoprotein granule	43/129	0.000644581	0.00949585	ENSSSCG00000001801/ENSSSCG00000036145/ENSSSCG00000023326/ENSSSCG00000039582/ENSSSCG00000003520/ENSSSCG00000016866/ENSSSCG00000042910/ENSSSCG00000005621/ENSSSCG00000010877/ENSSSCG00000035676/ENSSSCG00000008619/ENSSSCG00000017514/ENSSSCG00000036924/ENSSSCG00000013124/ENSSSCG00000033295/ENSSSCG00000006342/ENSSSCG00000008600/ENSSSCG00000027444/ENSSSCG00000026806/ENSSSCG00000006983/ENSSSCG00000007355/…
pink	CC	GO:0030880	RNA polymerase complex	31/85	0.000660426	0.00949585	ENSSSCG00000001533/ENSSSCG00000030605/ENSSSCG00000016842/ENSSSCG00000017950/ENSSSCG00000009769/ENSSSCG00000014147/ENSSSCG00000026714/ENSSSCG00000022507/ENSSSCG00000002411/ENSSSCG00000030291/ENSSSCG00000006096/ENSSSCG00000011540/ENSSSCG00000010801/ENSSSCG00000006903/ENSSSCG00000009384/ENSSSCG00000039230/ENSSSCG00000027700/ENSSSCG00000005090/ENSSSCG00000015602/ENSSSCG00000023978/ENSSSCG00000013367/…
pink	CC	GO:0005765	lysosomal membrane	32/89	0.000724497	0.00988288	ENSSSCG00000008602/ENSSSCG00000011535/ENSSSCG00000017089/ENSSSCG00000012604/ENSSSCG00000032740/ENSSSCG00000011615/ENSSSCG00000004635/ENSSSCG00000012247/ENSSSCG00000014269/ENSSSCG00000016948/ENSSSCG00000032804/ENSSSCG00000033228/ENSSSCG00000013032/ENSSSCG00000032622/ENSSSCG00000032234/ENSSSCG00000005282/ENSSSCG00000027459/ENSSSCG00000031082/ENSSSCG00000015343/ENSSSCG00000015074/ENSSSCG00000038172/…
pink	CC	GO:0098852	lytic vacuole membrane	32/89	0.000724497	0.00988288	ENSSSCG00000008602/ENSSSCG00000011535/ENSSSCG00000017089/ENSSSCG00000012604/ENSSSCG00000032740/ENSSSCG00000011615/ENSSSCG00000004635/ENSSSCG00000012247/ENSSSCG00000014269/ENSSSCG00000016948/ENSSSCG00000032804/ENSSSCG00000033228/ENSSSCG00000013032/ENSSSCG00000032622/ENSSSCG00000032234/ENSSSCG00000005282/ENSSSCG00000027459/ENSSSCG00000031082/ENSSSCG00000015343/ENSSSCG00000015074/ENSSSCG00000038172/…
pink	CC	GO:0035770	ribonucleoprotein granule	45/138	0.000829605	0.0110337	ENSSSCG00000001801/ENSSSCG00000036145/ENSSSCG00000011769/ENSSSCG00000023326/ENSSSCG00000039582/ENSSSCG00000003520/ENSSSCG00000016866/ENSSSCG00000042910/ENSSSCG00000005621/ENSSSCG00000010877/ENSSSCG00000035676/ENSSSCG00000008619/ENSSSCG00000017514/ENSSSCG00000036924/ENSSSCG00000013124/ENSSSCG00000033295/ENSSSCG00000006342/ENSSSCG00000008940/ENSSSCG00000008600/ENSSSCG00000027444/ENSSSCG00000026806/…
pink	CC	GO:0098803	respiratory chain complex	20/48	0.000875773	0.0110461	ENSSSCG00000018075/ENSSSCG00000018078/ENSSSCG00000018087/ENSSSCG00000018084/ENSSSCG00000018069/ENSSSCG00000018091/ENSSSCG00000018065/ENSSSCG00000002449/ENSSSCG00000003653/ENSSSCG00000020926/ENSSSCG00000032081/ENSSSCG00000007845/ENSSSCG00000027085/ENSSSCG00000016127/ENSSSCG00000000719/ENSSSCG00000014371/ENSSSCG00000016893/ENSSSCG00000010795/ENSSSCG00000011003/ENSSSCG00000037869
pink	CC	GO:0005681	spliceosomal complex	38/112	0.000888516	0.0110461	ENSSSCG00000036592/ENSSSCG00000016075/ENSSSCG00000013285/ENSSSCG00000010877/ENSSSCG00000005777/ENSSSCG00000012703/ENSSSCG00000014961/ENSSSCG00000014372/ENSSSCG00000016911/ENSSSCG00000039301/ENSSSCG00000040383/ENSSSCG00000037602/ENSSSCG00000002998/ENSSSCG00000022828/ENSSSCG00000030225/ENSSSCG00000008587/ENSSSCG00000013582/ENSSSCG00000006879/ENSSSCG00000040984/ENSSSCG00000004403/ENSSSCG00000017477/…
pink	CC	GO:0097431	mitotic spindle pole	12/23	0.000892826	0.0110461	ENSSSCG00000014802/ENSSSCG00000014372/ENSSSCG00000012642/ENSSSCG00000010625/ENSSSCG00000015851/ENSSSCG00000008614/ENSSSCG00000011652/ENSSSCG00000002245/ENSSSCG00000038766/ENSSSCG00000008378/ENSSSCG00000005022/ENSSSCG00000004738
pink	CC	GO:0005801	cis-Golgi network	13/26	0.00092118	0.0111379	ENSSSCG00000016792/ENSSSCG00000040439/ENSSSCG00000028336/ENSSSCG00000008701/ENSSSCG00000033753/ENSSSCG00000024486/ENSSSCG00000011882/ENSSSCG00000002455/ENSSSCG00000006698/ENSSSCG00000010025/ENSSSCG00000002445/ENSSSCG00000014195/ENSSSCG00000001973
pink	CC	GO:0098800	inner mitochondrial membrane protein complex	30/83	0.000948879	0.0112179	ENSSSCG00000018081/ENSSSCG00000018075/ENSSSCG00000018087/ENSSSCG00000018084/ENSSSCG00000018069/ENSSSCG00000018091/ENSSSCG00000018065/ENSSSCG00000032165/ENSSSCG00000002449/ENSSSCG00000003653/ENSSSCG00000020926/ENSSSCG00000032081/ENSSSCG00000034086/ENSSSCG00000007845/ENSSSCG00000004499/ENSSSCG00000027085/ENSSSCG00000016127/ENSSSCG00000037772/ENSSSCG00000000719/ENSSSCG00000014371/ENSSSCG00000037431/…
pink	CC	GO:0005770	late endosome	42/128	0.00105782	0.0117124	ENSSSCG00000008602/ENSSSCG00000017259/ENSSSCG00000003332/ENSSSCG00000017089/ENSSSCG00000012604/ENSSSCG00000034261/ENSSSCG00000032312/ENSSSCG00000011615/ENSSSCG00000008312/ENSSSCG00000004635/ENSSSCG00000001457/ENSSSCG00000004293/ENSSSCG00000012698/ENSSSCG00000032622/ENSSSCG00000027459/ENSSSCG00000040743/ENSSSCG00000003712/ENSSSCG00000007167/ENSSSCG00000010680/ENSSSCG00000012123/ENSSSCG00000006151/…
pink	CC	GO:0000323	lytic vacuole	66/222	0.00107435	0.0117124	ENSSSCG00000008602/ENSSSCG00000004414/ENSSSCG00000011535/ENSSSCG00000017089/ENSSSCG00000012604/ENSSSCG00000010331/ENSSSCG00000034261/ENSSSCG00000032740/ENSSSCG00000014627/ENSSSCG00000011615/ENSSSCG00000010250/ENSSSCG00000016267/ENSSSCG00000004635/ENSSSCG00000004293/ENSSSCG00000012247/ENSSSCG00000012999/ENSSSCG00000004318/ENSSSCG00000028902/ENSSSCG00000016031/ENSSSCG00000017296/ENSSSCG00000014269/…
pink	CC	GO:0005764	lysosome	66/222	0.00107435	0.0117124	ENSSSCG00000008602/ENSSSCG00000004414/ENSSSCG00000011535/ENSSSCG00000017089/ENSSSCG00000012604/ENSSSCG00000010331/ENSSSCG00000034261/ENSSSCG00000032740/ENSSSCG00000014627/ENSSSCG00000011615/ENSSSCG00000010250/ENSSSCG00000016267/ENSSSCG00000004635/ENSSSCG00000004293/ENSSSCG00000012247/ENSSSCG00000012999/ENSSSCG00000004318/ENSSSCG00000028902/ENSSSCG00000016031/ENSSSCG00000017296/ENSSSCG00000014269/…
pink	CC	GO:0031248	protein acetyltransferase complex	27/73	0.0011225	0.0117124	ENSSSCG00000011917/ENSSSCG00000001769/ENSSSCG00000028310/ENSSSCG00000009359/ENSSSCG00000009061/ENSSSCG00000011650/ENSSSCG00000003772/ENSSSCG00000006318/ENSSSCG00000026714/ENSSSCG00000004334/ENSSSCG00000031332/ENSSSCG00000022778/ENSSSCG00000009435/ENSSSCG00000017362/ENSSSCG00000010956/ENSSSCG00000037845/ENSSSCG00000011028/ENSSSCG00000038076/ENSSSCG00000038615/ENSSSCG00000010316/ENSSSCG00000028018/…
pink	CC	GO:1902493	acetyltransferase complex	27/73	0.0011225	0.0117124	ENSSSCG00000011917/ENSSSCG00000001769/ENSSSCG00000028310/ENSSSCG00000009359/ENSSSCG00000009061/ENSSSCG00000011650/ENSSSCG00000003772/ENSSSCG00000006318/ENSSSCG00000026714/ENSSSCG00000004334/ENSSSCG00000031332/ENSSSCG00000022778/ENSSSCG00000009435/ENSSSCG00000017362/ENSSSCG00000010956/ENSSSCG00000037845/ENSSSCG00000011028/ENSSSCG00000038076/ENSSSCG00000038615/ENSSSCG00000010316/ENSSSCG00000028018/…
pink	CC	GO:0000228	nuclear chromosome	51/163	0.00112281	0.0117124	ENSSSCG00000008452/ENSSSCG00000010877/ENSSSCG00000001769/ENSSSCG00000006014/ENSSSCG00000014372/ENSSSCG00000026806/ENSSSCG00000023886/ENSSSCG00000007355/ENSSSCG00000015668/ENSSSCG00000038859/ENSSSCG00000006184/ENSSSCG00000010625/ENSSSCG00000024555/ENSSSCG00000010357/ENSSSCG00000009047/ENSSSCG00000021966/ENSSSCG00000002144/ENSSSCG00000017744/ENSSSCG00000028947/ENSSSCG00000012149/ENSSSCG00000009096/…
pink	CC	GO:1990204	oxidoreductase complex	24/63	0.00129237	0.0132219	ENSSSCG00000018075/ENSSSCG00000018087/ENSSSCG00000018084/ENSSSCG00000018069/ENSSSCG00000018091/ENSSSCG00000018065/ENSSSCG00000002449/ENSSSCG00000003653/ENSSSCG00000020926/ENSSSCG00000032081/ENSSSCG00000007845/ENSSSCG00000027085/ENSSSCG00000016127/ENSSSCG00000000719/ENSSSCG00000014371/ENSSSCG00000016893/ENSSSCG00000013298/ENSSSCG00000015443/ENSSSCG00000010795/ENSSSCG00000015030/ENSSSCG00000011003/…
pink	CC	GO:0098827	endoplasmic reticulum subcompartment	84/299	0.00165073	0.0165695	ENSSSCG00000015931/ENSSSCG00000016792/ENSSSCG00000022048/ENSSSCG00000004687/ENSSSCG00000008573/ENSSSCG00000015486/ENSSSCG00000015268/ENSSSCG00000005838/ENSSSCG00000011229/ENSSSCG00000005912/ENSSSCG00000025087/ENSSSCG00000006193/ENSSSCG00000006084/ENSSSCG00000008440/ENSSSCG00000009211/ENSSSCG00000037305/ENSSSCG00000015976/ENSSSCG00000015943/ENSSSCG00000004635/ENSSSCG00000012247/novel.292/ENSSSCG00…
pink	CC	GO:0044454	nuclear chromosome part	42/131	0.00175725	0.0173121	ENSSSCG00000001769/ENSSSCG00000026806/ENSSSCG00000023886/ENSSSCG00000015668/ENSSSCG00000038859/ENSSSCG00000006184/ENSSSCG00000010625/ENSSSCG00000024555/ENSSSCG00000010357/ENSSSCG00000009047/ENSSSCG00000002144/ENSSSCG00000017744/ENSSSCG00000028947/ENSSSCG00000012149/ENSSSCG00000004432/ENSSSCG00000023908/ENSSSCG00000003775/ENSSSCG00000021363/ENSSSCG00000001958/ENSSSCG00000016753/ENSSSCG00000001708/…
pink	CC	GO:0016605	PML body	21/54	0.00188168	0.0174933	ENSSSCG00000005621/ENSSSCG00000001092/ENSSSCG00000038856/ENSSSCG00000001509/ENSSSCG00000002841/ENSSSCG00000009401/ENSSSCG00000017950/ENSSSCG00000034730/ENSSSCG00000021966/ENSSSCG00000012055/ENSSSCG00000004958/ENSSSCG00000006760/ENSSSCG00000021363/ENSSSCG00000011679/ENSSSCG00000011794/ENSSSCG00000008614/ENSSSCG00000010235/ENSSSCG00000011004/ENSSSCG00000015497/ENSSSCG00000006127/ENSSSCG00000000902
pink	CC	GO:0030964	NADH dehydrogenase complex	15/34	0.00191839	0.0174933	ENSSSCG00000018087/ENSSSCG00000018084/ENSSSCG00000018069/ENSSSCG00000018091/ENSSSCG00000018065/ENSSSCG00000002449/ENSSSCG00000003653/ENSSSCG00000032081/ENSSSCG00000016127/ENSSSCG00000000719/ENSSSCG00000014371/ENSSSCG00000016893/ENSSSCG00000010795/ENSSSCG00000011003/ENSSSCG00000037869
pink	CC	GO:0045271	respiratory chain complex I	15/34	0.00191839	0.0174933	ENSSSCG00000018087/ENSSSCG00000018084/ENSSSCG00000018069/ENSSSCG00000018091/ENSSSCG00000018065/ENSSSCG00000002449/ENSSSCG00000003653/ENSSSCG00000032081/ENSSSCG00000016127/ENSSSCG00000000719/ENSSSCG00000014371/ENSSSCG00000016893/ENSSSCG00000010795/ENSSSCG00000011003/ENSSSCG00000037869
pink	CC	GO:0005777	peroxisome	28/79	0.00194005	0.0174933	ENSSSCG00000002013/ENSSSCG00000010175/ENSSSCG00000031450/ENSSSCG00000031572/ENSSSCG00000010470/ENSSSCG00000007426/ENSSSCG00000005467/ENSSSCG00000022206/ENSSSCG00000026914/ENSSSCG00000015446/ENSSSCG00000008387/ENSSSCG00000015391/ENSSSCG00000023983/ENSSSCG00000014187/ENSSSCG00000021170/ENSSSCG00000014349/ENSSSCG00000004160/ENSSSCG00000028620/ENSSSCG00000026571/ENSSSCG00000022256/ENSSSCG00000001653/…
pink	CC	GO:0042579	microbody	28/79	0.00194005	0.0174933	ENSSSCG00000002013/ENSSSCG00000010175/ENSSSCG00000031450/ENSSSCG00000031572/ENSSSCG00000010470/ENSSSCG00000007426/ENSSSCG00000005467/ENSSSCG00000022206/ENSSSCG00000026914/ENSSSCG00000015446/ENSSSCG00000008387/ENSSSCG00000015391/ENSSSCG00000023983/ENSSSCG00000014187/ENSSSCG00000021170/ENSSSCG00000014349/ENSSSCG00000004160/ENSSSCG00000028620/ENSSSCG00000026571/ENSSSCG00000022256/ENSSSCG00000001653/…
pink	CC	GO:0030135	coated vesicle	29/83	0.0020879	0.0185127	ENSSSCG00000003106/ENSSSCG00000004385/ENSSSCG00000014913/ENSSSCG00000000712/ENSSSCG00000017526/ENSSSCG00000013392/ENSSSCG00000017712/ENSSSCG00000004908/ENSSSCG00000028336/ENSSSCG00000010260/ENSSSCG00000004272/ENSSSCG00000008363/ENSSSCG00000014304/ENSSSCG00000010687/ENSSSCG00000033876/ENSSSCG00000039309/ENSSSCG00000020964/ENSSSCG00000036206/ENSSSCG00000022661/ENSSSCG00000025406/ENSSSCG00000031337/…
pink	CC	GO:0044232	organelle membrane contact site	10/19	0.00221879	0.0193508	ENSSSCG00000010158/ENSSSCG00000012583/ENSSSCG00000014579/ENSSSCG00000012131/ENSSSCG00000003712/ENSSSCG00000010669/ENSSSCG00000005386/ENSSSCG00000004370/ENSSSCG00000012314/ENSSSCG00000005058
pink	CC	GO:0000803	sex chromosome	11/22	0.00228412	0.0195992	ENSSSCG00000038953/ENSSSCG00000010877/ENSSSCG00000036083/ENSSSCG00000012621/ENSSSCG00000017744/ENSSSCG00000029413/ENSSSCG00000008614/ENSSSCG00000010070/ENSSSCG00000029030/ENSSSCG00000006799/ENSSSCG00000015568
pink	CC	GO:0044455	mitochondrial membrane part	41/129	0.00237297	0.0200384	ENSSSCG00000018081/ENSSSCG00000018075/ENSSSCG00000018087/ENSSSCG00000018084/ENSSSCG00000018069/ENSSSCG00000018091/ENSSSCG00000018065/ENSSSCG00000032165/ENSSSCG00000002449/ENSSSCG00000003653/ENSSSCG00000020926/ENSSSCG00000032081/ENSSSCG00000034086/ENSSSCG00000007845/ENSSSCG00000004499/ENSSSCG00000027085/ENSSSCG00000016127/ENSSSCG00000037772/ENSSSCG00000010345/ENSSSCG00000000719/ENSSSCG00000014371/…
pink	CC	GO:0031519	PcG protein complex	16/38	0.00246982	0.0205303	ENSSSCG00000038628/ENSSSCG00000011081/ENSSSCG00000036083/ENSSSCG00000040334/ENSSSCG00000017744/ENSSSCG00000012149/ENSSSCG00000000587/ENSSSCG00000004432/ENSSSCG00000025053/ENSSSCG00000010235/ENSSSCG00000001511/ENSSSCG00000030467/ENSSSCG00000020954/ENSSSCG00000017160/ENSSSCG00000015568/ENSSSCG00000005510
pink	CC	GO:0000159	protein phosphatase type 2A complex	7/11	0.00255676	0.0209261	ENSSSCG00000015541/ENSSSCG00000014298/ENSSSCG00000015599/ENSSSCG00000009657/ENSSSCG00000026382/ENSSSCG00000033185/ENSSSCG00000027988
pink	CC	GO:0099023	tethering complex	17/42	0.00302936	0.0243951	ENSSSCG00000003520/ENSSSCG00000012124/ENSSSCG00000003728/ENSSSCG00000027509/ENSSSCG00000043195/ENSSSCG00000024486/ENSSSCG00000005934/ENSSSCG00000001501/ENSSSCG00000015430/ENSSSCG00000010183/ENSSSCG00000007167/ENSSSCG00000005386/ENSSSCG00000017190/ENSSSCG00000015050/ENSSSCG00000009369/ENSSSCG00000007647/ENSSSCG00000017812
pink	CC	GO:0005773	vacuole	77/276	0.00307232	0.0243951	ENSSSCG00000008602/ENSSSCG00000004414/ENSSSCG00000011535/ENSSSCG00000000645/ENSSSCG00000003520/ENSSSCG00000017089/ENSSSCG00000012604/ENSSSCG00000010331/ENSSSCG00000034261/ENSSSCG00000032740/ENSSSCG00000014627/ENSSSCG00000011615/ENSSSCG00000010250/ENSSSCG00000016267/ENSSSCG00000004635/ENSSSCG00000004293/ENSSSCG00000012247/ENSSSCG00000012999/ENSSSCG00000004318/ENSSSCG00000028902/ENSSSCG00000016031/…
pink	CC	GO:0044233	ER-mitochondrion membrane contact site	8/14	0.00319153	0.024969	ENSSSCG00000010158/ENSSSCG00000012583/ENSSSCG00000014579/ENSSSCG00000010669/ENSSSCG00000005386/ENSSSCG00000004370/ENSSSCG00000012314/ENSSSCG00000005058
pink	CC	GO:0005741	mitochondrial outer membrane	24/67	0.00337338	0.0260092	ENSSSCG00000036659/ENSSSCG00000008569/ENSSSCG00000009828/ENSSSCG00000031572/ENSSSCG00000010158/ENSSSCG00000039285/ENSSSCG00000035357/ENSSSCG00000013033/ENSSSCG00000012258/ENSSSCG00000012880/ENSSSCG00000040281/ENSSSCG00000010258/ENSSSCG00000039887/ENSSSCG00000024219/ENSSSCG00000009164/ENSSSCG00000036431/ENSSSCG00000005282/ENSSSCG00000011822/ENSSSCG00000014349/ENSSSCG00000007492/ENSSSCG00000017735/…
pink	CC	GO:0071013	catalytic step 2 spliceosome	22/60	0.00352943	0.0268237	ENSSSCG00000016075/ENSSSCG00000010877/ENSSSCG00000012703/ENSSSCG00000014961/ENSSSCG00000016911/ENSSSCG00000037602/ENSSSCG00000022828/ENSSSCG00000013582/ENSSSCG00000040984/ENSSSCG00000004403/ENSSSCG00000010002/ENSSSCG00000017033/ENSSSCG00000032642/ENSSSCG00000001002/ENSSSCG00000023761/ENSSSCG00000016945/ENSSSCG00000016008/ENSSSCG00000009792/ENSSSCG00000004802/ENSSSCG00000001708/ENSSSCG00000003701/…
pink	CC	GO:0005789	endoplasmic reticulum membrane	80/291	0.00395224	0.029306	ENSSSCG00000015931/ENSSSCG00000016792/ENSSSCG00000004687/ENSSSCG00000008573/ENSSSCG00000015486/ENSSSCG00000015268/ENSSSCG00000005838/ENSSSCG00000011229/ENSSSCG00000005912/ENSSSCG00000006193/ENSSSCG00000006084/ENSSSCG00000008440/ENSSSCG00000009211/ENSSSCG00000037305/ENSSSCG00000015976/ENSSSCG00000015943/ENSSSCG00000004635/ENSSSCG00000012247/novel.292/ENSSSCG00000040663/ENSSSCG00000029608/ENSSSCG00…
pink	CC	GO:0044440	endosomal part	50/168	0.00396622	0.029306	ENSSSCG00000008602/ENSSSCG00000004385/ENSSSCG00000011848/ENSSSCG00000017089/ENSSSCG00000012604/ENSSSCG00000011615/ENSSSCG00000010250/ENSSSCG00000004635/ENSSSCG00000012247/ENSSSCG00000032357/ENSSSCG00000034795/ENSSSCG00000001892/ENSSSCG00000005944/ENSSSCG00000011036/ENSSSCG00000022982/ENSSSCG00000006661/ENSSSCG00000021802/ENSSSCG00000026301/ENSSSCG00000032622/ENSSSCG00000006984/ENSSSCG00000032234/…
pink	CC	GO:0005802	trans-Golgi network	36/113	0.00404584	0.0294847	ENSSSCG00000014828/ENSSSCG00000032312/ENSSSCG00000034795/ENSSSCG00000028336/ENSSSCG00000030486/ENSSSCG00000001892/ENSSSCG00000008448/ENSSSCG00000023247/ENSSSCG00000021328/ENSSSCG00000032846/ENSSSCG00000038550/ENSSSCG00000009010/ENSSSCG00000017386/ENSSSCG00000027509/ENSSSCG00000008513/ENSSSCG00000032234/ENSSSCG00000024424/ENSSSCG00000025406/ENSSSCG00000011723/ENSSSCG00000012437/ENSSSCG00000010692/…
pink	CC	GO:0005747	mitochondrial respiratory chain complex I	14/33	0.00417296	0.0300002	ENSSSCG00000018087/ENSSSCG00000018084/ENSSSCG00000018069/ENSSSCG00000018091/ENSSSCG00000018065/ENSSSCG00000002449/ENSSSCG00000003653/ENSSSCG00000032081/ENSSSCG00000016127/ENSSSCG00000000719/ENSSSCG00000014371/ENSSSCG00000016893/ENSSSCG00000010795/ENSSSCG00000011003
pink	CC	GO:0034399	nuclear periphery	22/61	0.00445094	0.0308125	ENSSSCG00000022864/ENSSSCG00000035690/ENSSSCG00000014802/ENSSSCG00000038994/ENSSSCG00000025117/ENSSSCG00000010877/ENSSSCG00000006014/ENSSSCG00000012642/ENSSSCG00000010625/ENSSSCG00000017950/ENSSSCG00000015867/ENSSSCG00000015576/ENSSSCG00000008022/ENSSSCG00000010863/ENSSSCG00000022066/ENSSSCG00000029413/ENSSSCG00000011652/ENSSSCG00000030642/ENSSSCG00000000486/ENSSSCG00000016934/ENSSSCG00000034262/…
pink	CC	GO:0045335	phagocytic vesicle	22/61	0.00445094	0.0308125	ENSSSCG00000037508/ENSSSCG00000004385/ENSSSCG00000003520/ENSSSCG00000012604/ENSSSCG00000010331/ENSSSCG00000011027/ENSSSCG00000032312/ENSSSCG00000032357/ENSSSCG00000024927/ENSSSCG00000017386/ENSSSCG00000012996/ENSSSCG00000012123/ENSSSCG00000028123/ENSSSCG00000029539/ENSSSCG00000026571/ENSSSCG00000038172/ENSSSCG00000003749/ENSSSCG00000013262/ENSSSCG00000016147/ENSSSCG00000007513/ENSSSCG00000037568/…
pink	CC	GO:0042175	nuclear outer membrane-endoplasmic reticulum membrane network	83/305	0.00453107	0.0308125	ENSSSCG00000015931/ENSSSCG00000016792/ENSSSCG00000004687/ENSSSCG00000008573/ENSSSCG00000015486/ENSSSCG00000015268/ENSSSCG00000005838/ENSSSCG00000011229/ENSSSCG00000005912/ENSSSCG00000006193/ENSSSCG00000006084/ENSSSCG00000008440/ENSSSCG00000009211/ENSSSCG00000037305/ENSSSCG00000015976/ENSSSCG00000015943/ENSSSCG00000004635/ENSSSCG00000012247/novel.292/ENSSSCG00000040663/ENSSSCG00000029608/ENSSSCG00…
pink	CC	GO:0031902	late endosome membrane	16/40	0.00456772	0.0308125	ENSSSCG00000008602/ENSSSCG00000017089/ENSSSCG00000012604/ENSSSCG00000011615/ENSSSCG00000004635/ENSSSCG00000032622/ENSSSCG00000027459/ENSSSCG00000035658/ENSSSCG00000016532/ENSSSCG00000038172/ENSSSCG00000009176/ENSSSCG00000040732/ENSSSCG00000013086/ENSSSCG00000030343/ENSSSCG00000034039/ENSSSCG00000004612
pink	CC	GO:0005798	Golgi-associated vesicle	20/54	0.00463053	0.0308125	ENSSSCG00000009403/ENSSSCG00000017526/ENSSSCG00000013392/ENSSSCG00000004635/ENSSSCG00000004908/ENSSSCG00000028336/ENSSSCG00000010260/ENSSSCG00000008363/ENSSSCG00000000952/ENSSSCG00000014304/ENSSSCG00000009917/ENSSSCG00000039309/ENSSSCG00000004595/ENSSSCG00000020964/ENSSSCG00000036206/ENSSSCG00000012437/ENSSSCG00000012956/ENSSSCG00000016214/ENSSSCG00000032645/ENSSSCG00000034948
pink	CC	GO:0030139	endocytic vesicle	35/110	0.00465238	0.0308125	ENSSSCG00000037508/ENSSSCG00000003106/ENSSSCG00000004385/ENSSSCG00000030921/ENSSSCG00000003520/ENSSSCG00000012604/ENSSSCG00000010331/ENSSSCG00000011027/ENSSSCG00000014913/ENSSSCG00000032312/ENSSSCG00000008312/ENSSSCG00000017712/ENSSSCG00000032357/ENSSSCG00000024927/ENSSSCG00000004272/ENSSSCG00000005524/ENSSSCG00000017386/ENSSSCG00000010687/ENSSSCG00000033876/ENSSSCG00000015283/ENSSSCG00000012996/…
pink	CC	GO:0005746	mitochondrial respiratory chain	18/47	0.00469138	0.0308125	ENSSSCG00000018075/ENSSSCG00000018087/ENSSSCG00000018084/ENSSSCG00000018069/ENSSSCG00000018091/ENSSSCG00000018065/ENSSSCG00000002449/ENSSSCG00000003653/ENSSSCG00000020926/ENSSSCG00000032081/ENSSSCG00000007845/ENSSSCG00000027085/ENSSSCG00000016127/ENSSSCG00000000719/ENSSSCG00000014371/ENSSSCG00000016893/ENSSSCG00000010795/ENSSSCG00000011003
pink	CC	GO:1902562	H4 histone acetyltransferase complex	13/31	0.00640729	0.0415692	ENSSSCG00000001769/ENSSSCG00000028310/ENSSSCG00000011650/ENSSSCG00000003772/ENSSSCG00000004334/ENSSSCG00000022778/ENSSSCG00000037845/ENSSSCG00000011028/ENSSSCG00000038076/ENSSSCG00000028018/ENSSSCG00000016619/ENSSSCG00000011762/ENSSSCG00000001946
pink	CC	GO:0001650	fibrillar center	37/120	0.00654059	0.0419228	ENSSSCG00000004390/ENSSSCG00000035212/ENSSSCG00000006084/ENSSSCG00000008971/ENSSSCG00000021038/ENSSSCG00000015734/ENSSSCG00000007355/ENSSSCG00000001219/ENSSSCG00000010308/ENSSSCG00000009358/ENSSSCG00000014291/ENSSSCG00000008298/ENSSSCG00000037602/ENSSSCG00000009047/ENSSSCG00000000431/ENSSSCG00000025855/ENSSSCG00000010145/ENSSSCG00000013534/ENSSSCG00000022225/ENSSSCG00000033176/ENSSSCG00000013395/…
pink	CC	GO:0030136	clathrin-coated vesicle	19/52	0.00674881	0.0427424	ENSSSCG00000003106/ENSSSCG00000004385/ENSSSCG00000014913/ENSSSCG00000000712/ENSSSCG00000017712/ENSSSCG00000004272/ENSSSCG00000008363/ENSSSCG00000010687/ENSSSCG00000033876/ENSSSCG00000022661/ENSSSCG00000025406/ENSSSCG00000031337/ENSSSCG00000012437/ENSSSCG00000007700/ENSSSCG00000003477/ENSSSCG00000012650/ENSSSCG00000009832/ENSSSCG00000038492/ENSSSCG00000034948
pink	CC	GO:0005795	Golgi stack	15/38	0.00687409	0.0430237	ENSSSCG00000034261/ENSSSCG00000005518/ENSSSCG00000028336/ENSSSCG00000002682/ENSSSCG00000043195/ENSSSCG00000004730/ENSSSCG00000003928/ENSSSCG00000010185/ENSSSCG00000010183/ENSSSCG00000002455/ENSSSCG00000035611/ENSSSCG00000013634/ENSSSCG00000010433/ENSSSCG00000014195/ENSSSCG00000036603
pink	CC	GO:0044798	nuclear transcription factor complex	33/105	0.00721731	0.0446466	ENSSSCG00000013735/ENSSSCG00000035690/ENSSSCG00000010877/ENSSSCG00000016138/ENSSSCG00000001533/ENSSSCG00000028310/ENSSSCG00000005096/ENSSSCG00000015099/ENSSSCG00000009401/ENSSSCG00000024555/ENSSSCG00000017950/ENSSSCG00000009769/ENSSSCG00000004600/ENSSSCG00000014147/ENSSSCG00000026714/ENSSSCG00000002411/ENSSSCG00000008637/ENSSSCG00000005090/ENSSSCG00000007815/ENSSSCG00000006698/ENSSSCG00000013367/…
pink	CC	GO:0005814	centriole	28/86	0.00756437	0.0462557	ENSSSCG00000047932/ENSSSCG00000016925/ENSSSCG00000008274/ENSSSCG00000006994/ENSSSCG00000000890/ENSSSCG00000004534/ENSSSCG00000011426/ENSSSCG00000014239/ENSSSCG00000022283/ENSSSCG00000011004/ENSSSCG00000030502/ENSSSCG00000003673/ENSSSCG00000023829/ENSSSCG00000030186/ENSSSCG00000014946/ENSSSCG00000014151/ENSSSCG00000037963/ENSSSCG00000027007/ENSSSCG00000008406/ENSSSCG00000017968/ENSSSCG00000000920/…
pink	CC	GO:0044452	nucleolar part	42/141	0.00768656	0.0464687	ENSSSCG00000011299/ENSSSCG00000004390/ENSSSCG00000035212/ENSSSCG00000006084/ENSSSCG00000008971/ENSSSCG00000021038/ENSSSCG00000015734/ENSSSCG00000007355/ENSSSCG00000001219/ENSSSCG00000010308/ENSSSCG00000009358/ENSSSCG00000014291/ENSSSCG00000008298/ENSSSCG00000037602/ENSSSCG00000009047/ENSSSCG00000000431/ENSSSCG00000025855/ENSSSCG00000010145/ENSSSCG00000013534/ENSSSCG00000022225/ENSSSCG00000017274/…
pink	CC	GO:0035861	site of double-strand break	16/42	0.00792995	0.0466482	ENSSSCG00000008358/ENSSSCG00000004339/ENSSSCG00000017950/ENSSSCG00000026194/ENSSSCG00000016062/ENSSSCG00000008614/ENSSSCG00000016395/ENSSSCG00000038076/ENSSSCG00000008346/ENSSSCG00000001511/ENSSSCG00000009193/ENSSSCG00000029030/ENSSSCG00000006127/ENSSSCG00000003730/ENSSSCG00000021822/ENSSSCG00000002715
pink	CC	GO:0000792	heterochromatin	21/60	0.00795566	0.0466482	ENSSSCG00000038953/ENSSSCG00000011081/ENSSSCG00000011213/ENSSSCG00000012621/ENSSSCG00000040334/ENSSSCG00000004528/ENSSSCG00000017744/ENSSSCG00000026449/ENSSSCG00000029413/ENSSSCG00000024201/ENSSSCG00000010235/ENSSSCG00000008921/ENSSSCG00000007687/ENSSSCG00000016098/ENSSSCG00000039756/ENSSSCG00000009193/ENSSSCG00000005201/ENSSSCG00000004695/ENSSSCG00000035829/ENSSSCG00000015568/ENSSSCG00000022192
pink	CC	GO:0019866	organelle inner membrane	54/190	0.0079793	0.0466482	ENSSSCG00000018081/ENSSSCG00000018075/ENSSSCG00000018078/ENSSSCG00000018087/ENSSSCG00000018084/ENSSSCG00000018069/ENSSSCG00000018091/ENSSSCG00000018065/ENSSSCG00000032165/ENSSSCG00000002449/ENSSSCG00000003653/ENSSSCG00000020926/ENSSSCG00000032081/ENSSSCG00000034086/ENSSSCG00000007845/ENSSSCG00000004499/ENSSSCG00000008569/ENSSSCG00000027085/ENSSSCG00000016127/ENSSSCG00000037772/ENSSSCG00000010345/…
pink	CC	GO:0071007	U2-type catalytic step 2 spliceosome	10/22	0.00840215	0.0479879	ENSSSCG00000014961/ENSSSCG00000037602/ENSSSCG00000013582/ENSSSCG00000040984/ENSSSCG00000004403/ENSSSCG00000016008/ENSSSCG00000004802/ENSSSCG00000001708/ENSSSCG00000003701/ENSSSCG00000038587
pink	CC	GO:0000123	histone acetyltransferase complex	22/64	0.00847906	0.0479879	ENSSSCG00000001769/ENSSSCG00000028310/ENSSSCG00000009359/ENSSSCG00000011650/ENSSSCG00000003772/ENSSSCG00000006318/ENSSSCG00000026714/ENSSSCG00000004334/ENSSSCG00000022778/ENSSSCG00000017362/ENSSSCG00000037845/ENSSSCG00000011028/ENSSSCG00000038076/ENSSSCG00000038615/ENSSSCG00000010316/ENSSSCG00000028018/ENSSSCG00000016619/ENSSSCG00000011762/ENSSSCG00000010597/ENSSSCG00000020665/ENSSSCG00000012267/…
pink	CC	GO:0034708	methyltransferase complex	22/64	0.00847906	0.0479879	ENSSSCG00000011433/ENSSSCG00000038859/ENSSSCG00000025855/ENSSSCG00000006100/ENSSSCG00000017744/ENSSSCG00000011420/ENSSSCG00000012149/ENSSSCG00000000587/ENSSSCG00000004432/ENSSSCG00000028585/ENSSSCG00000020663/ENSSSCG00000010235/ENSSSCG00000021898/ENSSSCG00000038615/ENSSSCG00000001511/ENSSSCG00000004739/ENSSSCG00000006790/ENSSSCG00000003701/ENSSSCG00000009113/ENSSSCG00000015568/ENSSSCG00000005389/…
pink	CC	GO:0034451	centriolar satellite	27/83	0.00872714	0.048364	ENSSSCG00000011027/ENSSSCG00000032312/ENSSSCG00000008312/ENSSSCG00000007309/ENSSSCG00000006994/ENSSSCG00000000570/ENSSSCG00000005122/ENSSSCG00000033228/ENSSSCG00000038682/ENSSSCG00000024486/ENSSSCG00000022162/ENSSSCG00000011474/ENSSSCG00000021363/ENSSSCG00000008360/ENSSSCG00000017190/ENSSSCG00000040416/ENSSSCG00000005173/ENSSSCG00000011949/ENSSSCG00000006799/ENSSSCG00000037914/ENSSSCG00000022687/…
pink	CC	GO:0019005	SCF ubiquitin ligase complex	13/32	0.00876267	0.048364	ENSSSCG00000038628/ENSSSCG00000034230/ENSSSCG00000013402/ENSSSCG00000015504/ENSSSCG00000008740/ENSSSCG00000009472/ENSSSCG00000002629/ENSSSCG00000016835/ENSSSCG00000000156/ENSSSCG00000028186/ENSSSCG00000030030/ENSSSCG00000003421/ENSSSCG00000038805
pink	CC	GO:0000178	exosome (RNase complex)	9/19	0.00890917	0.048364	ENSSSCG00000016911/ENSSSCG00000009358/ENSSSCG00000009096/ENSSSCG00000031882/ENSSSCG00000000509/ENSSSCG00000010251/ENSSSCG00000011300/ENSSSCG00000009460/ENSSSCG00000004941
pink	CC	GO:1905354	exoribonuclease complex	9/19	0.00890917	0.048364	ENSSSCG00000016911/ENSSSCG00000009358/ENSSSCG00000009096/ENSSSCG00000031882/ENSSSCG00000000509/ENSSSCG00000010251/ENSSSCG00000011300/ENSSSCG00000009460/ENSSSCG00000004941
pink	MF	GO:0019787	ubiquitin-like protein transferase activity	87/239	4.42e-09	3.22e-06	ENSSSCG00000038953/ENSSSCG00000031172/ENSSSCG00000034230/ENSSSCG00000005838/ENSSSCG00000037499/ENSSSCG00000003520/ENSSSCG00000001971/ENSSSCG00000029774/ENSSSCG00000006137/ENSSSCG00000014394/ENSSSCG00000027529/ENSSSCG00000016234/ENSSSCG00000025028/ENSSSCG00000004832/ENSSSCG00000007280/ENSSSCG00000017671/ENSSSCG00000036546/ENSSSCG00000009472/ENSSSCG00000007206/ENSSSCG00000016948/ENSSSCG00000029485/…
pink	MF	GO:0004842	ubiquitin-protein transferase activity	79/225	1.37e-07	4.97e-05	ENSSSCG00000038953/ENSSSCG00000031172/ENSSSCG00000034230/ENSSSCG00000005838/ENSSSCG00000037499/ENSSSCG00000003520/ENSSSCG00000001971/ENSSSCG00000006137/ENSSSCG00000014394/ENSSSCG00000027529/ENSSSCG00000016234/ENSSSCG00000025028/ENSSSCG00000004832/ENSSSCG00000007280/ENSSSCG00000017671/ENSSSCG00000036546/ENSSSCG00000009472/ENSSSCG00000007206/ENSSSCG00000016948/ENSSSCG00000029485/ENSSSCG00000034725/…
pink	MF	GO:0061659	ubiquitin-like protein ligase activity	53/139	9.14e-07	0.000221798	ENSSSCG00000031172/ENSSSCG00000034230/ENSSSCG00000037499/ENSSSCG00000003520/ENSSSCG00000001971/ENSSSCG00000029774/ENSSSCG00000006137/ENSSSCG00000014394/ENSSSCG00000016234/ENSSSCG00000004832/ENSSSCG00000007280/ENSSSCG00000017671/ENSSSCG00000004339/ENSSSCG00000007735/ENSSSCG00000001641/ENSSSCG00000039887/ENSSSCG00000013601/ENSSSCG00000007830/ENSSSCG00000034730/ENSSSCG00000028538/ENSSSCG00000000488/…
pink	MF	GO:0019900	kinase binding	136/465	1.78e-06	0.00032359	ENSSSCG00000037508/ENSSSCG00000025768/ENSSSCG00000008540/ENSSSCG00000006296/ENSSSCG00000010682/ENSSSCG00000016266/ENSSSCG00000010447/ENSSSCG00000001701/ENSSSCG00000016634/ENSSSCG00000016635/ENSSSCG00000014255/ENSSSCG00000011848/ENSSSCG00000017259/ENSSSCG00000009828/ENSSSCG00000005838/ENSSSCG00000028771/ENSSSCG00000035772/ENSSSCG00000003520/ENSSSCG00000013771/ENSSSCG00000016692/ENSSSCG00000012163/…
pink	MF	GO:0140098	catalytic activity, acting on RNA	62/177	3.3e-06	0.00043636	ENSSSCG00000010247/ENSSSCG00000006192/ENSSSCG00000016677/ENSSSCG00000017015/ENSSSCG00000001092/ENSSSCG00000026806/ENSSSCG00000014114/ENSSSCG00000016911/ENSSSCG00000006983/ENSSSCG00000039301/ENSSSCG00000024916/ENSSSCG00000010460/ENSSSCG00000028696/ENSSSCG00000004374/ENSSSCG00000002516/ENSSSCG00000014411/ENSSSCG00000017067/ENSSSCG00000025855/ENSSSCG00000004647/ENSSSCG00000017033/ENSSSCG00000032016/…
pink	MF	GO:0140030	modification-dependent protein binding	46/120	4e-06	0.00043636	ENSSSCG00000004110/ENSSSCG00000010738/ENSSSCG00000003872/ENSSSCG00000001471/ENSSSCG00000010470/ENSSSCG00000004607/ENSSSCG00000001509/ENSSSCG00000023247/ENSSSCG00000021644/ENSSSCG00000024555/ENSSSCG00000005166/ENSSSCG00000012055/ENSSSCG00000022778/ENSSSCG00000016501/ENSSSCG00000004473/ENSSSCG00000029082/ENSSSCG00000017744/ENSSSCG00000015423/ENSSSCG00000000457/ENSSSCG00000004845/ENSSSCG00000012434/…
pink	MF	GO:0019901	protein kinase binding	120/406	4.2e-06	0.00043636	ENSSSCG00000025768/ENSSSCG00000008540/ENSSSCG00000006296/ENSSSCG00000010682/ENSSSCG00000010447/ENSSSCG00000001701/ENSSSCG00000016634/ENSSSCG00000016635/ENSSSCG00000014255/ENSSSCG00000011848/ENSSSCG00000017259/ENSSSCG00000009828/ENSSSCG00000005838/ENSSSCG00000028771/ENSSSCG00000035772/ENSSSCG00000003520/ENSSSCG00000013771/ENSSSCG00000012163/ENSSSCG00000004624/ENSSSCG00000005621/ENSSSCG00000011843/…
pink	MF	GO:0016462	pyrophosphatase activity	103/341	7.27e-06	0.000528901	ENSSSCG00000018081/ENSSSCG00000011803/ENSSSCG00000029160/ENSSSCG00000034086/ENSSSCG00000004499/ENSSSCG00000037772/ENSSSCG00000004803/ENSSSCG00000003520/ENSSSCG00000031261/ENSSSCG00000047932/ENSSSCG00000011027/ENSSSCG00000014828/ENSSSCG00000010247/ENSSSCG00000010261/ENSSSCG00000004927/ENSSSCG00000032312/ENSSSCG00000008359/ENSSSCG00000040445/ENSSSCG00000027407/ENSSSCG00000015273/ENSSSCG00000039285/…
pink	MF	GO:0016817	hydrolase activity, acting on acid anhydrides	103/341	7.27e-06	0.000528901	ENSSSCG00000018081/ENSSSCG00000011803/ENSSSCG00000029160/ENSSSCG00000034086/ENSSSCG00000004499/ENSSSCG00000037772/ENSSSCG00000004803/ENSSSCG00000003520/ENSSSCG00000031261/ENSSSCG00000047932/ENSSSCG00000011027/ENSSSCG00000014828/ENSSSCG00000010247/ENSSSCG00000010261/ENSSSCG00000004927/ENSSSCG00000032312/ENSSSCG00000008359/ENSSSCG00000040445/ENSSSCG00000027407/ENSSSCG00000015273/ENSSSCG00000039285/…
pink	MF	GO:0016818	hydrolase activity, acting on acid anhydrides, in phosphorus-containing anhydrides	103/341	7.27e-06	0.000528901	ENSSSCG00000018081/ENSSSCG00000011803/ENSSSCG00000029160/ENSSSCG00000034086/ENSSSCG00000004499/ENSSSCG00000037772/ENSSSCG00000004803/ENSSSCG00000003520/ENSSSCG00000031261/ENSSSCG00000047932/ENSSSCG00000011027/ENSSSCG00000014828/ENSSSCG00000010247/ENSSSCG00000010261/ENSSSCG00000004927/ENSSSCG00000032312/ENSSSCG00000008359/ENSSSCG00000040445/ENSSSCG00000027407/ENSSSCG00000015273/ENSSSCG00000039285/…
pink	MF	GO:0019783	ubiquitin-like protein-specific protease activity	29/67	1.68e-05	0.00111326	ENSSSCG00000015892/ENSSSCG00000024623/ENSSSCG00000013402/ENSSSCG00000020702/ENSSSCG00000010738/ENSSSCG00000040286/ENSSSCG00000006203/ENSSSCG00000009466/ENSSSCG00000009049/ENSSSCG00000028065/ENSSSCG00000006209/ENSSSCG00000008300/ENSSSCG00000008382/ENSSSCG00000015793/ENSSSCG00000003830/ENSSSCG00000021934/ENSSSCG00000027594/ENSSSCG00000003820/ENSSSCG00000000457/ENSSSCG00000040220/ENSSSCG00000011794/…
pink	MF	GO:0061630	ubiquitin protein ligase activity	47/130	1.96e-05	0.0011602	ENSSSCG00000031172/ENSSSCG00000034230/ENSSSCG00000037499/ENSSSCG00000003520/ENSSSCG00000001971/ENSSSCG00000006137/ENSSSCG00000014394/ENSSSCG00000016234/ENSSSCG00000004832/ENSSSCG00000007280/ENSSSCG00000017671/ENSSSCG00000007735/ENSSSCG00000001641/ENSSSCG00000039887/ENSSSCG00000013601/ENSSSCG00000007830/ENSSSCG00000028538/ENSSSCG00000000488/ENSSSCG00000030528/ENSSSCG00000002144/ENSSSCG00000005575/…
pink	MF	GO:0008168	methyltransferase activity	45/123	2.07e-05	0.0011602	ENSSSCG00000008508/ENSSSCG00000005271/ENSSSCG00000029485/ENSSSCG00000009903/ENSSSCG00000011433/ENSSSCG00000025855/ENSSSCG00000009777/ENSSSCG00000017744/ENSSSCG00000036735/ENSSSCG00000011540/ENSSSCG00000011332/ENSSSCG00000027432/ENSSSCG00000002508/ENSSSCG00000021718/ENSSSCG00000017832/ENSSSCG00000020663/ENSSSCG00000031990/ENSSSCG00000031459/ENSSSCG00000029413/ENSSSCG00000011956/ENSSSCG00000001420/…
pink	MF	GO:0016741	transferase activity, transferring one-carbon groups	46/127	2.27e-05	0.00117787	ENSSSCG00000008508/ENSSSCG00000005271/ENSSSCG00000029485/ENSSSCG00000009903/ENSSSCG00000011433/ENSSSCG00000025855/ENSSSCG00000009777/ENSSSCG00000017744/ENSSSCG00000036735/ENSSSCG00000011540/ENSSSCG00000011332/ENSSSCG00000027432/ENSSSCG00000002508/ENSSSCG00000021718/ENSSSCG00000017832/ENSSSCG00000036208/ENSSSCG00000020663/ENSSSCG00000031990/ENSSSCG00000031459/ENSSSCG00000029413/ENSSSCG00000011956/…
pink	MF	GO:0008757	S-adenosylmethionine-dependent methyltransferase activity	38/99	2.61e-05	0.00120768	ENSSSCG00000005271/ENSSSCG00000029485/ENSSSCG00000009903/ENSSSCG00000011433/ENSSSCG00000025855/ENSSSCG00000009777/ENSSSCG00000017744/ENSSSCG00000036735/ENSSSCG00000011540/ENSSSCG00000011332/ENSSSCG00000027432/ENSSSCG00000002508/ENSSSCG00000017832/ENSSSCG00000020663/ENSSSCG00000031990/ENSSSCG00000031459/ENSSSCG00000029413/ENSSSCG00000011956/ENSSSCG00000001420/ENSSSCG00000021898/ENSSSCG00000024361/…
pink	MF	GO:0042393	histone binding	48/135	2.65e-05	0.00120768	ENSSSCG00000028886/ENSSSCG00000001471/ENSSSCG00000004607/ENSSSCG00000001509/ENSSSCG00000011760/ENSSSCG00000021644/ENSSSCG00000024555/ENSSSCG00000005166/ENSSSCG00000009047/ENSSSCG00000003830/ENSSSCG00000012055/ENSSSCG00000022778/ENSSSCG00000016501/ENSSSCG00000004473/ENSSSCG00000015851/ENSSSCG00000027594/ENSSSCG00000029082/ENSSSCG00000017744/ENSSSCG00000004247/ENSSSCG00000015423/ENSSSCG00000033176/…
pink	MF	GO:0017111	nucleoside-triphosphatase activity	92/308	3.59e-05	0.00153782	ENSSSCG00000018081/ENSSSCG00000011803/ENSSSCG00000029160/ENSSSCG00000034086/ENSSSCG00000004499/ENSSSCG00000037772/ENSSSCG00000004803/ENSSSCG00000003520/ENSSSCG00000031261/ENSSSCG00000047932/ENSSSCG00000011027/ENSSSCG00000014828/ENSSSCG00000010247/ENSSSCG00000004927/ENSSSCG00000032312/ENSSSCG00000008359/ENSSSCG00000040445/ENSSSCG00000027407/ENSSSCG00000015273/ENSSSCG00000039285/ENSSSCG00000006785/…
pink	MF	GO:0019904	protein domain specific binding	109/381	5.4e-05	0.00218544	ENSSSCG00000025768/ENSSSCG00000011299/ENSSSCG00000029311/ENSSSCG00000001701/ENSSSCG00000039514/ENSSSCG00000038628/ENSSSCG00000020808/ENSSSCG00000040125/ENSSSCG00000017259/ENSSSCG00000040657/ENSSSCG00000037499/ENSSSCG00000003520/ENSSSCG00000031261/ENSSSCG00000012604/ENSSSCG00000013771/ENSSSCG00000015987/ENSSSCG00000014828/ENSSSCG00000014802/ENSSSCG00000013402/ENSSSCG00000025117/ENSSSCG00000014811/…
pink	MF	GO:0008234	cysteine-type peptidase activity	36/95	5.81e-05	0.00222456	ENSSSCG00000015892/ENSSSCG00000024623/ENSSSCG00000013402/ENSSSCG00000020702/ENSSSCG00000010738/ENSSSCG00000012999/ENSSSCG00000040286/ENSSSCG00000006203/ENSSSCG00000012569/ENSSSCG00000009466/ENSSSCG00000009049/ENSSSCG00000028065/ENSSSCG00000006209/ENSSSCG00000008300/ENSSSCG00000008382/ENSSSCG00000015793/ENSSSCG00000003830/ENSSSCG00000021934/ENSSSCG00000027594/ENSSSCG00000003820/ENSSSCG00000000457/…
pink	MF	GO:0101005	ubiquitinyl hydrolase activity	27/66	0.000106879	0.00389038	ENSSSCG00000015892/ENSSSCG00000024623/ENSSSCG00000013402/ENSSSCG00000010738/ENSSSCG00000040286/ENSSSCG00000006203/ENSSSCG00000009466/ENSSSCG00000009049/ENSSSCG00000006209/ENSSSCG00000008300/ENSSSCG00000008382/ENSSSCG00000003830/ENSSSCG00000021934/ENSSSCG00000027594/ENSSSCG00000003820/ENSSSCG00000000457/ENSSSCG00000040220/ENSSSCG00000024131/ENSSSCG00000004639/ENSSSCG00000024341/ENSSSCG00000002446/…
pink	MF	GO:0016896	exoribonuclease activity, producing 5'-phosphomonoesters	13/23	0.000144427	0.00500679	ENSSSCG00000006983/ENSSSCG00000017067/ENSSSCG00000007109/ENSSSCG00000011465/ENSSSCG00000031882/ENSSSCG00000008989/ENSSSCG00000000502/ENSSSCG00000011678/ENSSSCG00000000393/ENSSSCG00000009460/ENSSSCG00000014204/ENSSSCG00000004941/ENSSSCG00000014009
pink	MF	GO:0008408	3'-5' exonuclease activity	17/35	0.000172592	0.00571122	ENSSSCG00000040060/ENSSSCG00000006983/ENSSSCG00000017067/ENSSSCG00000015056/ENSSSCG00000011465/ENSSSCG00000031882/ENSSSCG00000008989/ENSSSCG00000000502/ENSSSCG00000016826/ENSSSCG00000008346/ENSSSCG00000011358/ENSSSCG00000000393/ENSSSCG00000009460/ENSSSCG00000004941/ENSSSCG00000015840/ENSSSCG00000003216/ENSSSCG00000014009
pink	MF	GO:0008170	N-methyltransferase activity	25/61	0.000184077	0.00582643	ENSSSCG00000029485/ENSSSCG00000011433/ENSSSCG00000025855/ENSSSCG00000009777/ENSSSCG00000017744/ENSSSCG00000036735/ENSSSCG00000011540/ENSSSCG00000011332/ENSSSCG00000002508/ENSSSCG00000020663/ENSSSCG00000031990/ENSSSCG00000031459/ENSSSCG00000001420/ENSSSCG00000021898/ENSSSCG00000024361/ENSSSCG00000008494/ENSSSCG00000013347/ENSSSCG00000028724/ENSSSCG00000011048/ENSSSCG00000026505/ENSSSCG00000009395/…
pink	MF	GO:0004527	exonuclease activity	23/55	0.000231153	0.00701163	ENSSSCG00000040060/ENSSSCG00000006983/ENSSSCG00000028696/ENSSSCG00000017067/ENSSSCG00000015056/ENSSSCG00000007109/ENSSSCG00000004845/ENSSSCG00000011465/ENSSSCG00000031882/ENSSSCG00000008989/ENSSSCG00000000502/ENSSSCG00000016826/ENSSSCG00000011678/ENSSSCG00000008346/ENSSSCG00000011358/ENSSSCG00000000393/ENSSSCG00000009460/ENSSSCG00000014204/ENSSSCG00000004941/ENSSSCG00000015840/ENSSSCG00000010644/…
pink	MF	GO:0004532	exoribonuclease activity	13/24	0.000256604	0.0074723	ENSSSCG00000006983/ENSSSCG00000017067/ENSSSCG00000007109/ENSSSCG00000011465/ENSSSCG00000031882/ENSSSCG00000008989/ENSSSCG00000000502/ENSSSCG00000011678/ENSSSCG00000000393/ENSSSCG00000009460/ENSSSCG00000014204/ENSSSCG00000004941/ENSSSCG00000014009
pink	MF	GO:0004386	helicase activity	20/46	0.000314167	0.00870464	ENSSSCG00000010247/ENSSSCG00000026806/ENSSSCG00000028504/ENSSSCG00000016911/ENSSSCG00000039301/ENSSSCG00000024916/ENSSSCG00000011804/ENSSSCG00000033591/ENSSSCG00000004358/ENSSSCG00000021363/ENSSSCG00000023978/ENSSSCG00000004802/ENSSSCG00000035564/ENSSSCG00000010251/ENSSSCG00000004246/ENSSSCG00000030030/ENSSSCG00000014211/ENSSSCG00000015840/ENSSSCG00000009236/ENSSSCG00000009854
pink	MF	GO:0004843	thiol-dependent ubiquitin-specific protease activity	25/63	0.000334794	0.00870464	ENSSSCG00000015892/ENSSSCG00000024623/ENSSSCG00000013402/ENSSSCG00000010738/ENSSSCG00000040286/ENSSSCG00000006203/ENSSSCG00000009466/ENSSSCG00000009049/ENSSSCG00000006209/ENSSSCG00000008300/ENSSSCG00000008382/ENSSSCG00000003830/ENSSSCG00000021934/ENSSSCG00000027594/ENSSSCG00000003820/ENSSSCG00000000457/ENSSSCG00000040220/ENSSSCG00000004639/ENSSSCG00000024341/ENSSSCG00000002446/ENSSSCG00000039652/…
pink	MF	GO:0036459	thiol-dependent ubiquitinyl hydrolase activity	25/63	0.000334794	0.00870464	ENSSSCG00000015892/ENSSSCG00000024623/ENSSSCG00000013402/ENSSSCG00000010738/ENSSSCG00000040286/ENSSSCG00000006203/ENSSSCG00000009466/ENSSSCG00000009049/ENSSSCG00000006209/ENSSSCG00000008300/ENSSSCG00000008382/ENSSSCG00000003830/ENSSSCG00000021934/ENSSSCG00000027594/ENSSSCG00000003820/ENSSSCG00000000457/ENSSSCG00000040220/ENSSSCG00000004639/ENSSSCG00000024341/ENSSSCG00000002446/ENSSSCG00000039652/…
pink	MF	GO:0015631	tubulin binding	51/160	0.000365711	0.00905701	ENSSSCG00000007732/ENSSSCG00000011535/ENSSSCG00000011027/ENSSSCG00000008452/ENSSSCG00000014802/ENSSSCG00000032312/ENSSSCG00000004241/ENSSSCG00000007031/ENSSSCG00000032357/ENSSSCG00000008274/ENSSSCG00000010351/ENSSSCG00000017836/ENSSSCG00000017732/ENSSSCG00000036434/ENSSSCG00000005944/ENSSSCG00000003738/ENSSSCG00000003201/ENSSSCG00000010625/ENSSSCG00000004421/ENSSSCG00000007253/ENSSSCG00000031510/…
pink	MF	GO:0008094	DNA-dependent ATPase activity	16/34	0.000421444	0.00905701	ENSSSCG00000011213/ENSSSCG00000026806/ENSSSCG00000010467/ENSSSCG00000028504/ENSSSCG00000024916/ENSSSCG00000011804/ENSSSCG00000012434/ENSSSCG00000021363/ENSSSCG00000025293/ENSSSCG00000004753/ENSSSCG00000016177/ENSSSCG00000030030/ENSSSCG00000009236/ENSSSCG00000008788/ENSSSCG00000016961/ENSSSCG00000009854
pink	MF	GO:0008173	RNA methyltransferase activity	16/34	0.000421444	0.00905701	ENSSSCG00000025855/ENSSSCG00000027432/ENSSSCG00000017832/ENSSSCG00000031990/ENSSSCG00000011956/ENSSSCG00000024628/ENSSSCG00000024361/ENSSSCG00000033156/ENSSSCG00000021309/ENSSSCG00000011190/ENSSSCG00000006251/ENSSSCG00000009113/ENSSSCG00000033421/ENSSSCG00000030147/ENSSSCG00000009180/ENSSSCG00000040144
pink	MF	GO:0016796	exonuclease activity, active with either ribo- or deoxyribonucleic acids and producing 5'-phosphomonoesters	16/34	0.000421444	0.00905701	ENSSSCG00000040060/ENSSSCG00000006983/ENSSSCG00000017067/ENSSSCG00000007109/ENSSSCG00000011465/ENSSSCG00000031882/ENSSSCG00000008989/ENSSSCG00000000502/ENSSSCG00000011678/ENSSSCG00000011358/ENSSSCG00000000393/ENSSSCG00000009460/ENSSSCG00000014204/ENSSSCG00000004941/ENSSSCG00000010644/ENSSSCG00000014009
pink	MF	GO:0008175	tRNA methyltransferase activity	9/14	0.000435433	0.00905701	ENSSSCG00000027432/ENSSSCG00000011956/ENSSSCG00000024628/ENSSSCG00000021309/ENSSSCG00000011190/ENSSSCG00000033421/ENSSSCG00000030147/ENSSSCG00000009180/ENSSSCG00000040144
pink	MF	GO:0070577	lysine-acetylated histone binding	9/14	0.000435433	0.00905701	ENSSSCG00000001471/ENSSSCG00000021644/ENSSSCG00000005166/ENSSSCG00000004473/ENSSSCG00000037845/ENSSSCG00000005749/ENSSSCG00000008591/ENSSSCG00000027115/ENSSSCG00000007454
pink	MF	GO:0140033	acetylation-dependent protein binding	9/14	0.000435433	0.00905701	ENSSSCG00000001471/ENSSSCG00000021644/ENSSSCG00000005166/ENSSSCG00000004473/ENSSSCG00000037845/ENSSSCG00000005749/ENSSSCG00000008591/ENSSSCG00000027115/ENSSSCG00000007454
pink	MF	GO:0008022	protein C-terminus binding	36/104	0.000470689	0.00951839	ENSSSCG00000006296/ENSSSCG00000010682/ENSSSCG00000003514/ENSSSCG00000025447/ENSSSCG00000014298/ENSSSCG00000014802/ENSSSCG00000011213/ENSSSCG00000023247/ENSSSCG00000000272/ENSSSCG00000004140/ENSSSCG00000016842/ENSSSCG00000004893/ENSSSCG00000037263/ENSSSCG00000014239/ENSSSCG00000031429/ENSSSCG00000035658/ENSSSCG00000022283/ENSSSCG00000037845/ENSSSCG00000033175/ENSSSCG00000005706/ENSSSCG00000036256/…
pink	MF	GO:0140101	catalytic activity, acting on a tRNA	24/61	0.000507736	0.00999004	ENSSSCG00000016677/ENSSSCG00000017015/ENSSSCG00000010460/ENSSSCG00000004374/ENSSSCG00000002516/ENSSSCG00000014411/ENSSSCG00000004647/ENSSSCG00000032016/ENSSSCG00000016817/ENSSSCG00000027432/ENSSSCG00000037399/ENSSSCG00000011956/ENSSSCG00000024628/ENSSSCG00000034494/ENSSSCG00000025906/ENSSSCG00000021309/ENSSSCG00000011190/ENSSSCG00000008385/ENSSSCG00000027429/ENSSSCG00000033421/ENSSSCG00000030147/…
[truncated: 273 more rows]

## Sheet: Table S9
Table S9. Significantly enriched pathways (q < 0.05) in critical co-expression modules identified by weighted gene co-expression network analysis (WGCNA)
[truncated: 121 more rows]

[truncated: 3 more sheets: Table S10, Table S11, Table S12]
